# Supplementary material for: Understanding mitochondrial DNA maintenance disorders at the single muscle fibre level
Source: Nucleic Acids Res. 2019 May 31;47(14):7430–43. doi: 10.1093/nar/gkz472 (PMC6698645; doi:10.1093/nar/gkz472)
Supplement: gkz472_Supplemental_Files [file gkz472_supplemental_files.zip]

Archive with 2 entries (2 files):
- Supplementary_data_1.csv
- Supplementary_data_2.xlsx
