# Supplementary material for: Understanding mitochondrial DNA maintenance disorders at the single muscle fibre level
Source: Nucleic Acids Res. 2019 May 31;47(14):7430–43. doi: 10.1093/nar/gkz472 (PMC6698645; doi:10.1093/nar/gkz472)
Supplement: gkz472_Supplemental_Files [file gkz472_supplemental_files.zip › Supplementary_data_1.csv]

caseno	grp	snap	id	val_Complex.IV	val_Porin	val_Complex.I	val_Area	pc	z_Complex.IV	cat_Complex.IV	z_Porin	cat_Porin	z_Complex.I	cat_Complex.I	z_Area	cat_Area
Patient 1	1	Patient 1 OXPHOS	1	2.867467488	2.667452953	2.754348336	4.211414245	P	0.833892681	Pos	1.009617832	Norm	0.265597397	Pos	-1.406659846	Pos
Patient 1	1	Patient 1 OXPHOS	2	2.514547753	2.92992956	2.283301229	4.039453779	P	-4.683148799	Int(-)	2.571484791	High	-6.598531668	Neg	-2.105719097	Pos
Patient 1	1	Patient 1 OXPHOS	3	2.456366033	2.365487985	2.437750563	4.401624524	P	0.088986811	Pos	-0.787224604	Norm	0.135064618	Pos	-0.633410865	Pos
Patient 1	1	Patient 1 OXPHOS	4	2.440909082	2.865103975	2.521138084	4.216851783	P	-4.718801625	Int(-)	2.185740168	High	-3.769689377	Int(+)	-1.384554989	Pos
Patient 1	1	Patient 1 OXPHOS	5	2.768638101	2.72427587	2.625312451	4.024033898	P	-0.557107938	Pos	1.347742578	Norm	-1.47609098	Pos	-2.168404496	Pos
Patient 1	1	Patient 1 OXPHOS	6	2.463892989	2.45331834	2.439332694	4.621519011	P	-0.668404923	Pos	-0.264590106	Norm	-0.674901458	Pos	0.260511318	Pos
Patient 1	1	Patient 1 OXPHOS	7	2.788875116	2.62324929	2.619093331	4.439948166	P	0.564902078	Pos	0.746583954	Norm	-0.586372602	Pos	-0.477616355	Pos
Patient 1	1	Patient 1 OXPHOS	8	2.911690159	2.72916479	2.756636108	4.296226287	P	0.640089859	Pos	1.376834096	Norm	-0.292245104	Pos	-1.061879187	Pos
Patient 1	1	Patient 1 OXPHOS	9	2.568201724	2.465382851	2.491361694	4.111967837	P	0.125434748	Pos	-0.192800235	Norm	-0.300720207	Pos	-1.810932601	Pos
Patient 1	1	Patient 1 OXPHOS	10	2.496929648	2.390935107	2.519827994	4.426283482	P	0.203238951	Pos	-0.635801512	Norm	0.665061312	Pos	-0.533166472	Pos
Patient 1	1	Patient 1 OXPHOS	11	2.423245874	2.617000341	2.283301229	4.526080692	P	-2.554901435	Pos	0.709399584	Norm	-3.673441937	Int(+)	-0.127467624	Pos
Patient 1	1	Patient 1 OXPHOS	12	2.526339277	2.399673721	2.511883361	4.542227705	P	0.377048091	Pos	-0.58380239	Norm	0.508588095	Pos	-0.061826262	Pos
Patient 1	1	Patient 1 OXPHOS	13	2.612783857	2.53529412	2.485721426	4.413064947	P	-0.141938796	Pos	0.223206744	Norm	-1.010105878	Pos	-0.586902887	Pos
Patient 1	1	Patient 1 OXPHOS	14	1.653212514	2.359835482	2.06069784	4.659745109	P	-6.839347557	Neg	-0.820859818	Norm	-3.343936191	Int(+)	0.415909292	Pos
Patient 1	1	Patient 1 OXPHOS	15	2.991226076	2.745855195	2.783903579	4.398998396	P	1.17478448	Pos	1.476150348	Norm	-0.193544941	Pos	-0.644086683	Pos
Patient 1	1	Patient 1 OXPHOS	16	2.627365857	2.527629901	2.605305046	4.3734821	P	0.056642584	Pos	0.17760081	Norm	0.182308401	Pos	-0.747816357	Pos
Patient 1	1	Patient 1 OXPHOS	17	3.024074987	2.825426118	2.878521796	4.487364659	P	0.714844594	Pos	1.949637095	Norm	-0.054343167	Pos	-0.284857294	Pos
Patient 1	1	Patient 1 OXPHOS	18	2.928395852	2.705007959	2.755112266	4.523200004	P	1.011547805	Pos	1.233088885	Norm	-0.079803074	Pos	-0.139178288	Pos
Patient 1	1	Patient 1 OXPHOS	19	1.977723605	2.517195898	2.201397124	4.361992109	P	-5.493733916	Int(-)	0.11551328	Norm	-3.504161492	Int(+)	-0.794525842	Pos
Patient 1	1	Patient 1 OXPHOS	20	2.487138375	2.350248018	2.451786436	4.570507915	P	0.499201725	Pos	-0.877910019	Norm	0.409621377	Pos	0.05313936	Pos
Patient 1	1	Patient 1 OXPHOS	21	2.564666064	2.432969291	2.553883027	4.454509486	P	0.398353599	Pos	-0.385677116	Norm	0.58945269	Pos	-0.418421207	Pos
Patient 1	1	Patient 1 OXPHOS	22	2.977723605	2.733197265	2.829946696	4.461648568	P	1.17606302	Pos	1.400829339	Norm	0.356368416	Pos	-0.389399178	Pos
Patient 1	1	Patient 1 OXPHOS	23	2.222716471	2.902002891	2.075546961	4.398755716	P	-6.955723123	Neg	2.405307159	High	-8.281446292	Neg	-0.645073237	Pos
Patient 1	1	Patient 1 OXPHOS	24	2.587710965	2.385606274	2.575187845	4.704605172	P	1.042314325	Pos	-0.667510734	Norm	1.233715664	Pos	0.598275871	Pos
Patient 1	1	Patient 1 OXPHOS	25	2.404833717	2.544068044	2.626340367	4.131746945	P	-2.032063374	Pos	0.275415977	Norm	0.225024233	Pos	-1.730525931	Pos
Patient 1	1	Patient 1 OXPHOS	26	2.482873584	2.387389826	2.482873584	4.444341515	P	0.114257805	Pos	-0.656897704	Norm	0.352144315	Pos	-0.459756373	Pos
Patient 1	1	Patient 1 OXPHOS	27	2.726727209	2.815577748	2.800717078	4.401210926	P	-1.775132917	Pos	1.891034376	Norm	-0.690116429	Pos	-0.635092235	Pos
Patient 1	1	Patient 1 OXPHOS	28	2.760422483	2.725911632	2.654176542	4.455940641	P	-0.643804566	Pos	1.357476184	Norm	-1.221147739	Pos	-0.412603226	Pos
Patient 1	1	Patient 1 OXPHOS	29	2.378397901	2.290034611	2.40654018	4.298765772	P	0.117979726	Pos	-1.236209876	Norm	0.550983849	Pos	-1.051555591	Pos
Patient 1	1	Patient 1 OXPHOS	30	2.158362492	2.382017043	2.278753601	4.617576919	P	-2.656358043	Pos	-0.688868452	Norm	-1.509646255	Pos	0.244485802	Pos
Patient 1	1	Patient 1 OXPHOS	31	2.73239376	2.568201724	2.62838893	4.295435142	P	0.589638625	Pos	0.41902343	Norm	0.017578749	Pos	-1.065095375	Pos
Patient 1	1	Patient 1 OXPHOS	32	2.910624405	2.692846919	2.761927838	4.484684127	P	0.971048218	Pos	1.16072462	Norm	0.098180093	Pos	-0.29575428	Pos
Patient 1	1	Patient 1 OXPHOS	33	2.640481437	2.46834733	2.597695186	4.423835459	P	0.726073565	Pos	-0.175160104	Norm	0.667736747	Pos	-0.543118255	Pos
Patient 1	1	Patient 1 OXPHOS	34	2.551449998	2.459392488	2.474216264	4.561673702	P	0.0359145	Pos	-0.228445892	Norm	-0.405106832	Pos	0.017226234	Pos
Patient 1	1	Patient 1 OXPHOS	35	2.706717782	2.457881897	2.618048097	4.632619237	P	1.399979381	Pos	-0.237434664	Norm	0.956708435	Pos	0.305636316	Pos
Patient 1	1	Patient 1 OXPHOS	36	2.595496222	2.534026106	2.565847819	4.392978187	P	-0.280360154	Pos	0.215661427	Norm	-0.24745435	Pos	-0.668560235	Pos
Patient 1	1	Patient 1 OXPHOS	37	2.591064607	2.5132176	2.557507202	4.363536771	P	-0.123942611	Pos	0.09184042	Norm	-0.130189421	Pos	-0.788246431	Pos
Patient 1	1	Patient 1 OXPHOS	38	2.876217841	2.702430536	2.752816431	4.61623388	P	0.58226754	Pos	1.217751931	Norm	-0.077111422	Pos	0.239026035	Pos
Patient 1	1	Patient 1 OXPHOS	39	1.707570176	2.8876173	2.11058971	4.446925311	P	-11.29303128	Neg	2.319705705	High	-7.819921021	Neg	-0.449252638	Pos
Patient 1	1	Patient 1 OXPHOS	40	2.561101384	2.409933123	2.509202522	4.470586878	P	0.583150135	Pos	-0.522753823	Norm	0.387143573	Pos	-0.353062871	Pos
Patient 1	1	Patient 1 OXPHOS	41	2.851869601	2.736396502	2.745074792	4.539377239	P	0.052605278	Pos	1.419866399	Norm	-0.468357102	Pos	-0.07341407	Pos
Patient 1	1	Patient 1 OXPHOS	42	1.633468456	2.665580991	2.10720997	4.524240293	P	-9.873763631	Neg	0.998478724	Norm	-5.778302735	Int(-)	-0.134949271	Pos
Patient 1	1	Patient 1 OXPHOS	43	2.77815125	2.606381365	2.713490543	4.476498319	P	0.629715575	Pos	0.646211371	Norm	0.456336481	Pos	-0.329031489	Pos
Patient 1	1	Patient 1 OXPHOS	44	2.856124444	2.703291378	2.773054693	4.52950735	P	0.399592576	Pos	1.222874369	Norm	0.104340939	Pos	-0.113537462	Pos
Patient 1	1	Patient 1 OXPHOS	45	2.989449818	2.830588669	2.812244697	4.416557301	P	0.365858018	Pos	1.980356852	Norm	-0.722956936	Pos	-0.572705656	Pos
Patient 1	1	Patient 1 OXPHOS	46	2.367355921	2.474216264	2.217483944	4.580229091	P	-1.703515977	Pos	-0.140237017	Norm	-2.949799323	Pos	0.092658202	Pos
Patient 1	1	Patient 1 OXPHOS	47	2.757396029	2.813580989	2.816903839	4.590808409	P	-1.490139146	Pos	1.879152657	Norm	-0.519907403	Pos	0.135665587	Pos
Patient 1	1	Patient 1 OXPHOS	48	2.582063363	2.46834733	2.546542663	4.677971753	P	0.218177046	Pos	-0.175160104	Norm	0.188460448	Pos	0.490004832	Pos
Patient 1	1	Patient 1 OXPHOS	49	2.978636948	2.787460475	2.809559715	4.470160487	P	0.675720361	Pos	1.723722548	Norm	-0.343683232	Pos	-0.354796252	Pos
Patient 1	1	Patient 1 OXPHOS	50	2.811575006	2.752816431	2.851258349	4.548561382	P	-0.451185935	Pos	1.51757318	Norm	0.371752021	Pos	-0.036078395	Pos
Patient 1	1	Patient 1 OXPHOS	51	2.63447727	2.378397901	2.589949601	4.416939918	P	1.516347736	Pos	-0.710404153	Norm	1.439665426	Pos	-0.571150231	Pos
Patient 1	1	Patient 1 OXPHOS	52	2.50242712	2.408239965	2.439332694	4.607025878	P	0.088928009	Pos	-0.532828959	Norm	-0.251553181	Pos	0.201593368	Pos
Patient 1	1	Patient 1 OXPHOS	53	2.863917377	2.728353782	2.738780558	4.36106645	P	0.232593665	Pos	1.372008195	Norm	-0.45183172	Pos	-0.79828886	Pos
Patient 1	1	Patient 1 OXPHOS	54	2.941014244	2.737987326	2.852479994	4.433513821	P	0.812237942	Pos	1.429332597	Norm	0.522392354	Pos	-0.503773464	Pos
Patient 1	1	Patient 1 OXPHOS	55	2.694605199	2.764176132	2.324282455	3.976441689	P	-1.573622242	Pos	1.585169078	Norm	-4.668380046	Int(-)	-2.361877883	Pos
Patient 1	1	Patient 1 OXPHOS	56	2.860338007	2.717670503	2.746634199	4.401968888	P	0.301537665	Pos	1.308437347	Norm	-0.278039823	Pos	-0.632010946	Pos
Patient 1	1	Patient 1 OXPHOS	57	2.845718018	2.702430536	2.731588765	4.443122112	P	0.317223223	Pos	1.217751931	Norm	-0.275910481	Pos	-0.464713526	Pos
Patient 1	1	Patient 1 OXPHOS	58	2.498310554	2.439332694	2.423245874	4.595661531	P	-0.23814679	Pos	-0.347811689	Norm	-0.694275144	Pos	0.155394655	Pos
Patient 1	1	Patient 1 OXPHOS	59	2.875639937	2.696356389	2.773054693	4.563504817	P	0.634143473	Pos	1.181607717	Norm	0.169442441	Pos	0.02467014	Pos
Patient 1	1	Patient 1 OXPHOS	60	2.879669206	2.717670503	2.736396502	4.526533116	P	0.469513716	Pos	1.308437347	Norm	-0.373909603	Pos	-0.125628416	Pos
Patient 1	1	Patient 1 OXPHOS	61	2.737192643	2.753583059	2.550228353	4.489944424	P	-1.104569039	Pos	1.522134998	Norm	-2.453847262	Pos	-0.274369948	Pos
Patient 1	1	Patient 1 OXPHOS	62	2.620136055	2.423245874	2.617000341	4.517591731	P	0.971677477	Pos	-0.443536305	Norm	1.272100987	Pos	-0.161977223	Pos
Patient 1	1	Patient 1 OXPHOS	63	2.866877814	2.712649702	2.718501689	4.475409661	P	0.405387346	Pos	1.27856107	Norm	-0.494371205	Pos	-0.333457136	Pos
Patient 1	1	Patient 1 OXPHOS	64	2.870988814	2.769377326	2.776701184	4.412124406	P	-0.090046772	Pos	1.616118779	Norm	-0.48165581	Pos	-0.590726404	Pos
Patient 1	1	Patient 1 OXPHOS	65	1.740362689	2.367355921	2.06069784	4.669288981	P	-6.152395381	Neg	-0.77610945	Norm	-3.414626607	Int(+)	0.454707346	Pos
Patient 1	1	Patient 1 OXPHOS	66	2.96425963	2.797267541	2.820857989	4.344392274	P	0.459020048	Pos	1.782079492	Norm	-0.329913859	Pos	-0.866073261	Pos
Patient 1	1	Patient 1 OXPHOS	67	2.831229694	2.744292983	2.748188027	4.478494348	P	-0.200647637	Pos	1.466854405	Norm	-0.513292131	Pos	-0.32091717	Pos
Patient 1	1	Patient 1 OXPHOS	68	2.925827575	2.888740961	2.832508913	4.386855529	P	-0.730342014	Pos	2.326392045	High	-1.078225374	Pos	-0.69345026	Pos
Patient 1	1	Patient 1 OXPHOS	69	2.460897843	2.330413773	2.46834733	4.508152493	P	0.456860802	Pos	-0.995933687	Norm	0.750917871	Pos	-0.200349917	Pos
Patient 1	1	Patient 1 OXPHOS	70	2.598790507	2.437750563	2.547774705	4.608044406	P	0.650237563	Pos	-0.357226159	Norm	0.48732632	Pos	0.205733918	Pos
Patient 1	1	Patient 1 OXPHOS	71	2.564666064	2.509202522	2.1430148	4.38918381	P	-0.315841613	Pos	0.067948701	Norm	-3.976125183	Int(+)	-0.683985256	Pos
Patient 1	1	Patient 1 OXPHOS	72	2.839478047	2.695481676	2.736396502	4.527874686	P	0.328079289	Pos	1.176402742	Norm	-0.165664497	Pos	-0.120174619	Pos
Patient 1	1	Patient 1 OXPHOS	73	2.880241776	2.69019608	2.763427994	4.583187435	P	0.731843559	Pos	1.144950802	Norm	0.137115027	Pos	0.104684555	Pos
Patient 1	1	Patient 1 OXPHOS	74	2.588831726	2.414973348	2.586587305	4.573115389	P	0.777014245	Pos	-0.492761968	Norm	1.064827826	Pos	0.063739349	Pos
Patient 1	1	Patient 1 OXPHOS	75	1.591064607	2.694605199	2.056904851	4.661490867	P	-10.51285502	Neg	1.171187263	Norm	-6.521171982	Neg	0.423006201	Pos
Patient 1	1	Patient 1 OXPHOS	76	2.431363764	2.371067862	2.494154594	4.259856574	P	-0.180614358	Pos	-0.754021545	Norm	0.611062232	Pos	-1.209730523	Pos
Patient 1	1	Patient 1 OXPHOS	77	2.625312451	2.488550717	2.652246341	4.510946949	P	0.404915631	Pos	-0.054939862	Norm	0.989133422	Pos	-0.188989806	Pos
Patient 1	1	Patient 1 OXPHOS	78	1.919078092	2.552668216	2.079181246	4.598724865	P	-6.335748927	Neg	0.326591296	Norm	-4.982250114	Int(-)	0.167847821	Pos
Patient 1	1	Patient 1 OXPHOS	79	2.880813592	2.699837726	2.792391689	4.466155565	P	0.646492419	Pos	1.202323413	Norm	0.317856212	Pos	-0.37107719	Pos
Patient 1	1	Patient 1 OXPHOS	80	2.413299764	2.51054501	2.522444234	4.478465485	P	-1.644433714	Pos	0.075937175	Norm	-0.433617784	Pos	-0.321034503	Pos
Patient 1	1	Patient 1 OXPHOS	81	2.62838893	2.408239965	2.586587305	4.755501354	P	1.183970113	Pos	-0.532828959	Norm	1.128042174	Pos	0.805180677	Pos
Patient 1	1	Patient 1 OXPHOS	82	2.833147112	2.797267541	2.678518379	4.078710505	P	-0.679719747	Pos	1.782079492	Norm	-1.662198459	Pos	-1.946131383	Pos
Patient 1	1	Patient 1 OXPHOS	83	2.31386722	2.840106094	2.298853076	4.606316861	P	-5.588922735	Int(-)	2.036990291	High	-5.615925451	Int(-)	0.198711048	Pos
Patient 1	1	Patient 1 OXPHOS	84	2.565847819	2.365487985	2.542825427	4.780367725	P	1.040655897	Pos	-0.787224604	Norm	1.119378984	Pos	0.906268251	Pos
Patient 1	1	Patient 1 OXPHOS	85	1.643452676	2.934498451	2.025305865	4.236159231	P	-12.28244286	Neg	2.598671977	High	-9.053029013	Neg	-1.30606573	Pos
Patient 1	1	Patient 1 OXPHOS	86	2.514547753	2.40654018	2.51054501	4.553324636	P	0.210220805	Pos	-0.542943529	Norm	0.431579011	Pos	-0.016714661	Pos
Patient 1	1	Patient 1 OXPHOS	87	2.818225894	2.688419822	2.672097858	3.981592117	P	0.209529348	Pos	1.13438118	Norm	-0.701579884	Pos	-2.340940197	Pos
Patient 1	1	Patient 1 OXPHOS	88	2.872156273	2.682145076	2.731588765	4.604031549	P	0.73699825	Pos	1.097043308	Norm	-0.085505975	Pos	0.189420724	Pos
Patient 1	1	Patient 1 OXPHOS	89	2.636487896	2.519827994	2.44870632	4.678773236	P	0.209045963	Pos	0.131175565	Norm	-1.21168847	Pos	0.493263048	Pos
Patient 1	1	Patient 1 OXPHOS	90	1.62324929	2.877946952	2.045322979	4.375937819	P	-11.93543637	Neg	2.262162298	High	-8.340433168	Neg	-0.73783329	Pos
Patient 1	1	Patient 1 OXPHOS	91	2.80140371	2.654176542	2.764922985	4.613894653	P	0.384071319	Pos	0.930616553	Norm	0.489309454	Pos	0.229516531	Pos
Patient 1	1	Patient 1 OXPHOS	92	1.568201724	2.537819095	2.053078443	4.586722298	P	-9.247288387	Neg	0.238231607	Norm	-5.08745263	Int(-)	0.119054594	Pos
Patient 1	1	Patient 1 OXPHOS	93	2.525044807	2.465382851	2.444044796	4.564168767	P	-0.249777918	Pos	-0.192800235	Norm	-0.744057472	Pos	0.027369251	Pos
Patient 1	1	Patient 1 OXPHOS	94	2.836956737	2.784617293	2.849419414	4.212480588	P	-0.528283223	Pos	1.706804195	Norm	0.056100567	Pos	-1.402324915	Pos
Patient 1	1	Patient 1 OXPHOS	95	2.915927212	2.758154622	2.778874472	4.428183406	P	0.405406291	Pos	1.549338082	Norm	-0.356030404	Pos	-0.525442837	Pos
Patient 1	1	Patient 1 OXPHOS	96	2.324282455	2.198657087	2.329397879	4.576767372	P	0.503121911	Pos	-1.779951803	Norm	0.685896501	Pos	0.078585508	Pos
Patient 1	1	Patient 1 OXPHOS	97	2.840106094	2.775974331	2.752048448	4.356025857	P	-0.420054789	Pos	1.655374255	Norm	-0.774313839	Pos	-0.81878004	Pos
Patient 1	1	Patient 1 OXPHOS	98	2.600972896	2.691965103	2.635483747	4.359740648	P	-1.711700638	Pos	1.155477372	Norm	-1.07775982	Pos	-0.803678553	Pos
Patient 1	1	Patient 1 OXPHOS	99	2.547774705	2.469822016	2.530199698	4.473180301	P	-0.093750297	Pos	-0.166384988	Norm	0.021485243	Pos	-0.342520004	Pos
Patient 1	1	Patient 1 OXPHOS	100	2.419955748	2.763427994	2.068185862	4.417089545	P	-3.952543319	Int(+)	1.580717278	Norm	-7.058951669	Neg	-0.57054196	Pos
Patient 1	1	Patient 1 OXPHOS	101	2.630427875	2.536558443	2.505149978	4.629603255	P	-0.00038472	Pos	0.230730095	Norm	-0.839942543	Pos	0.293375651	Pos
Patient 1	1	Patient 1 OXPHOS	102	2.611723308	2.519827994	2.595496222	4.633862172	P	-0.006262468	Pos	0.131175565	Norm	0.163673459	Pos	0.310689137	Pos
Patient 1	1	Patient 1 OXPHOS	103	2.831869774	2.720985744	2.715167358	4.369382862	P	0.023123651	Pos	1.328164688	Norm	-0.603813931	Pos	-0.764480714	Pos
Patient 1	1	Patient 1 OXPHOS	104	2.829946696	2.713490543	2.752816431	4.379939723	P	0.076597065	Pos	1.283564497	Norm	-0.180917976	Pos	-0.72156462	Pos
Patient 1	1	Patient 1 OXPHOS	105	2.668385917	2.457881897	2.641474111	4.457685133	P	1.066718531	Pos	-0.237434664	Norm	1.176197876	Pos	-0.405511461	Pos
Patient 1	1	Patient 1 OXPHOS	106	2.757396029	2.665580991	2.674861141	4.375901268	P	-0.105245339	Pos	0.998478724	Norm	-0.461349965	Pos	-0.737981877	Pos
Patient 1	1	Patient 1 OXPHOS	107	2.758154622	2.612783857	2.649334859	4.553822367	P	0.39590147	Pos	0.684309395	Norm	-0.204812835	Pos	-0.014691269	Pos
Patient 1	1	Patient 1 OXPHOS	108	2.773786445	2.71432976	2.209515015	4.481671898	P	-0.41926722	Pos	1.288558255	Norm	-5.276566362	Int(-)	-0.307999688	Pos
Patient 1	1	Patient 1 OXPHOS	109	2.589949601	2.550228353	2.553883027	4.550705203	P	-0.48036869	Pos	0.312072892	Norm	-0.51170632	Pos	-0.027363263	Pos
Patient 1	1	Patient 1 OXPHOS	110	2.450249108	2.719331287	2.257678575	4.482702118	P	-3.277401807	Int(+)	1.318319841	Norm	-4.872357316	Int(-)	-0.303811607	Pos
Patient 1	1	Patient 1 OXPHOS	111	2.553883027	2.367355921	2.547774705	4.526739781	P	0.919160534	Pos	-0.77610945	Norm	1.148210488	Pos	-0.124788273	Pos
Patient 1	1	Patient 1 OXPHOS	112	2	2.700703717	2.06069784	4.510906772	P	-7.015977065	Neg	1.207476493	Norm	-6.542710562	Neg	-0.189153136	Pos
Patient 1	1	Patient 1 OXPHOS	113	2.021189299	2.965201701	2.206825876	4.295764961	P	-9.289592374	Neg	2.781371654	High	-7.641257095	Neg	-1.063754585	Pos
Patient 1	1	Patient 1 OXPHOS	114	1.806179974	2.739572344	2.075546961	4.633468456	P	-9.062453425	Neg	1.438764247	Norm	-6.767137457	Neg	0.309088588	Pos
Patient 1	1	Patient 1 OXPHOS	115	2.621176282	2.46834733	2.644438589	4.630417704	P	0.558231313	Pos	-0.175160104	Norm	1.10570157	Pos	0.296686575	Pos
Patient 1	1	Patient 1 OXPHOS	116	2.846955325	2.681241237	2.790285164	4.42372088	P	0.526447837	Pos	1.091665014	Norm	0.472728202	Pos	-0.543584044	Pos
Patient 1	1	Patient 1 OXPHOS	117	2.673941999	2.63447727	2.654176542	4.262023705	P	-0.539328278	Pos	0.813396044	Norm	-0.363127955	Pos	-1.200920633	Pos
Patient 1	1	Patient 1 OXPHOS	118	2.558708571	2.73479983	2.636487896	4.316976239	P	-2.479600093	Pos	1.410365399	Norm	-1.470133972	Pos	-0.977525811	Pos
Patient 1	1	Patient 1 OXPHOS	119	2.710117365	2.544068044	2.715167358	4.702861171	P	0.622084461	Pos	0.275415977	Norm	1.057281144	Pos	0.591186099	Pos
Patient 1	1	Patient 1 OXPHOS	120	2.872156273	2.844477176	2.84509804	4.289744985	P	-0.782478573	Pos	2.063000408	High	-0.545730662	Pos	-1.088227186	Pos
Patient 1	1	Patient 1 OXPHOS	121	2.912753304	2.740362689	2.824776462	4.406165333	P	0.544447966	Pos	1.443467194	Norm	0.24069804	Pos	-0.61495142	Pos
Patient 1	1	Patient 1 OXPHOS	122	2.819543936	2.740362689	2.766412847	4.487830996	P	-0.26538464	Pos	1.443467194	Norm	-0.305775046	Pos	-0.282961523	Pos
Patient 1	1	Patient 1 OXPHOS	123	2.678518379	2.683947131	2.674861141	4.612349345	P	-0.962743616	Pos	1.107766432	Norm	-0.633725971	Pos	0.223234496	Pos
Patient 1	1	Patient 1 OXPHOS	124	2.522444234	2.557507202	2.324282455	4.558876497	P	-1.135440069	Pos	0.35538568	Norm	-2.731243181	Pos	0.005854946	Pos
Patient 1	1	Patient 1 OXPHOS	125	1.72427587	3.174931594	2.113943352	4.398339376	P	-13.7862611	Neg	4.029369305	Very high	-10.44502967	Neg	-0.646765755	Pos
Patient 1	1	Patient 1 OXPHOS	126	2.537819095	2.488550717	2.522444234	4.271004726	P	-0.355773163	Pos	-0.054939862	Norm	-0.227065414	Pos	-1.164410695	Pos
Patient 1	1	Patient 1 OXPHOS	127	2.413299764	2.426511261	2.440909082	4.197776611	P	-0.857089505	Pos	-0.424105618	Norm	-0.408371834	Pos	-1.462099996	Pos
Patient 1	1	Patient 1 OXPHOS	128	1.69019608	2.606381365	2.089905111	4.678281592	P	-8.827948451	Neg	0.646211371	Norm	-5.385639113	Int(-)	0.491264401	Pos
Patient 1	1	Patient 1 OXPHOS	129	2.722633923	2.733999287	2.117271296	4.603079386	P	-1.047829822	Pos	1.405601767	Norm	-6.3243536	Neg	0.185549959	Pos
Patient 1	1	Patient 1 OXPHOS	130	2.725094521	2.511883361	2.645422269	4.475336987	P	1.053845103	Pos	0.08390103	Norm	0.706071928	Pos	-0.333752574	Pos
Patient 1	1	Patient 1 OXPHOS	131	2.73239376	2.715167358	2.617000341	4.307560215	P	-0.786789611	Pos	1.293542382	Norm	-1.468506055	Pos	-1.015804139	Pos
Patient 1	1	Patient 1 OXPHOS	132	2.872738827	2.759667845	2.831229694	4.632487661	P	0.016044733	Pos	1.558342514	Norm	0.119932805	Pos	0.305101432	Pos
Patient 1	1	Patient 1 OXPHOS	133	1.643452676	3.071882007	2.045322979	4.35222112	P	-13.54498445	Neg	3.416172779	Very high	-10.13697009	Neg	-0.83424718	Pos
Patient 1	1	Patient 1 OXPHOS	134	2.780317312	2.6599162	2.618048097	4.451341171	P	0.147031217	Pos	0.964770387	Norm	-0.940332725	Pos	-0.431301144	Pos
Patient 1	1	Patient 1 OXPHOS	135	2.882524538	2.741939078	2.787460475	4.447716051	P	0.267049662	Pos	1.452847492	Norm	-0.123493841	Pos	-0.446038096	Pos
Patient 1	1	Patient 1 OXPHOS	136	2.698100546	2.45331834	2.62324929	4.715978287	P	1.367808529	Pos	-0.264590106	Norm	1.048292711	Pos	0.644510227	Pos
Patient 1	1	Patient 1 OXPHOS	137	2.44870632	2.305351369	2.436162647	4.606198579	P	0.585566453	Pos	-1.145067513	Norm	0.684674801	Pos	0.198230204	Pos
Patient 1	1	Patient 1 OXPHOS	138	2.652246341	2.404833717	2.531478917	4.630580411	P	1.423272479	Pos	-0.553097841	Norm	0.643725235	Pos	0.297348015	Pos
Patient 1	1	Patient 1 OXPHOS	139	2.936513742	2.737987326	2.808885867	4.465129935	P	0.773135637	Pos	1.429332597	Norm	0.114204247	Pos	-0.375246612	Pos
Patient 1	1	Patient 1 OXPHOS	140	2.649334859	2.596597096	2.621176282	4.147026715	P	-0.398448499	Pos	0.587990079	Norm	-0.316631112	Pos	-1.668410115	Pos
Patient 1	1	Patient 1 OXPHOS	141	2.72427587	2.891537458	2.563481085	4.26778166	P	-2.505670515	Pos	2.343032599	High	-3.620581465	Int(+)	-1.177513208	Pos
Patient 1	1	Patient 1 OXPHOS	142	2.715167358	2.602059991	2.472756449	4.422327148	P	0.122674482	Pos	0.620497038	Norm	-1.758389676	Pos	-0.549249886	Pos
Patient 1	1	Patient 1 OXPHOS	143	2.591064607	2.369215857	2.494154594	4.505462015	P	1.224947702	Pos	-0.7650419	Norm	0.628448099	Pos	-0.211287335	Pos
Patient 1	1	Patient 1 OXPHOS	144	2.688419822	2.532754379	2.653212514	4.561339941	P	0.539443957	Pos	0.208094016	Norm	0.583053072	Pos	0.015869419	Pos
Patient 1	1	Patient 1 OXPHOS	145	2.846337112	2.667452953	2.745074792	4.424832653	P	0.650241213	Pos	1.009617832	Norm	0.178736597	Pos	-0.539064426	Pos
Patient 1	1	Patient 1 OXPHOS	146	2.864511081	2.705863712	2.895974732	4.489775728	P	0.448378941	Pos	1.238181043	Norm	1.231333094	Pos	-0.275055737	Pos
Patient 1	1	Patient 1 OXPHOS	147	2.474216264	2.318063335	2.372912003	4.598199377	P	0.68825399	Pos	-1.069424966	Norm	-0.027037551	Pos	0.165711587	Pos
Patient 1	1	Patient 1 OXPHOS	148	2.667452953	2.421603927	2.567026366	4.524863273	P	1.398414192	Pos	-0.453306711	Norm	0.819309172	Pos	-0.132416715	Pos
Patient 1	1	Patient 1 OXPHOS	149	2.716003344	2.565847819	2.552668216	4.630448216	P	0.469198188	Pos	0.405016517	Norm	-0.669754608	Pos	0.296810614	Pos
Patient 1	1	Patient 1 OXPHOS	150	2.665580991	2.418301291	2.58546073	4.220631019	P	1.413071237	Pos	-0.472959042	Norm	1.023028556	Pos	-1.369191516	Pos
Patient 1	1	Patient 1 OXPHOS	151	1.977723605	2.491361694	2.152288344	4.279986161	P	-5.251719541	Int(-)	-0.038213143	Norm	-3.721692667	Int(+)	-1.127899074	Pos
Patient 1	1	Patient 1 OXPHOS	152	1.716003344	2.971739591	2.139879086	4.286523832	P	-11.99649206	Neg	2.820275365	High	-8.327589986	Neg	-1.101321923	Pos
Patient 1	1	Patient 1 OXPHOS	153	2.776701184	2.678518379	2.69019608	4.391517307	P	-0.058621585	Pos	1.075462647	Norm	-0.439148938	Pos	-0.674499051	Pos
Patient 1	1	Patient 1 OXPHOS	154	1.662757832	2.591064607	2.064457989	4.663729187	P	-8.923311121	Neg	0.555069007	Norm	-5.480410697	Int(-)	0.432105491	Pos
Patient 1	1	Patient 1 OXPHOS	155	2.665580991	2.416640507	2.559906625	4.785215907	P	1.428625248	Pos	-0.482841537	Norm	0.799206311	Pos	0.925977237	Pos
Patient 1	1	Patient 1 OXPHOS	156	2.252853031	2.63447727	2.271841607	4.551803633	P	-4.199588712	Int(+)	0.813396044	Norm	-3.944694322	Int(+)	-0.02289789	Pos
Patient 1	1	Patient 1 OXPHOS	157	2.46686762	2.33243846	2.432969291	4.246793919	P	0.489787773	Pos	-0.98388579	Norm	0.400540982	Pos	-1.262833251	Pos
Patient 1	1	Patient 1 OXPHOS	158	2.624282096	2.372912003	2.521138084	4.809815503	P	1.479087809	Pos	-0.743047987	Norm	0.846529966	Pos	1.025980311	Pos
Patient 1	1	Patient 1 OXPHOS	159	1.662757832	2.783903579	2.089905111	4.743509765	P	-10.72069522	Neg	1.702557244	Norm	-7.046826305	Neg	0.756432079	Pos
Patient 1	1	Patient 1 OXPHOS	160	2.793790385	2.705863712	2.755112266	4.454829621	P	-0.166175794	Pos	1.238181043	Norm	-0.087835258	Pos	-0.417119781	Pos
Patient 1	1	Patient 1 OXPHOS	161	2.598790507	2.600972896	2.57634135	3.702430536	P	-0.878826541	Pos	0.614028275	Norm	-0.77775239	Pos	-3.475796888	Int(+)
Patient 1	1	Patient 1 OXPHOS	162	2.485721426	2.431363764	2.421603927	4.087071206	P	-0.2729359	Pos	-0.395230802	Norm	-0.634816764	Pos	-1.912143192	Pos
Patient 1	1	Patient 1 OXPHOS	163	2.881384657	2.784617293	2.844477176	4.551620754	P	-0.142384214	Pos	1.706804195	Norm	0.009837733	Pos	-0.023641335	Pos
Patient 1	1	Patient 1 OXPHOS	164	2.671172843	2.456366033	2.561101384	4.623352682	P	1.10514833	Pos	-0.24645481	Norm	0.437382554	Pos	0.267965616	Pos
Patient 1	1	Patient 1 OXPHOS	165	1.51851394	2.748962861	2.113943352	4.421373558	P	-11.64909117	Neg	1.494642513	Norm	-6.495400509	Neg	-0.553126452	Pos
Patient 1	1	Patient 1 OXPHOS	166	2.757396029	2.88422877	2.680335513	4.417853505	P	-2.150023808	Pos	2.299542254	High	-2.459311546	Pos	-0.567436285	Pos
Patient 1	1	Patient 1 OXPHOS	167	1.86332286	2.778874472	2.100370545	4.57467933	P	-8.931811099	Neg	1.672631543	Norm	-6.901905749	Neg	0.070097134	Pos
Patient 1	1	Patient 1 OXPHOS	168	2.666517981	2.542825427	2.651278014	4.462562699	P	0.254671627	Pos	0.268021783	Norm	0.470345393	Pos	-0.385683023	Pos
Patient 1	1	Patient 1 OXPHOS	169	2.44870632	2.683047038	2.761927838	4.390670213	P	-2.951566363	Pos	1.102410432	Norm	0.190180378	Pos	-0.677942686	Pos
Patient 1	1	Patient 1 OXPHOS	170	1.939519253	2.250420002	2.075546961	4.542850314	P	-3.324179954	Int(+)	-1.471936594	Norm	-2.176454353	Pos	-0.059295212	Pos
Patient 1	1	Patient 1 OXPHOS	171	1.477121255	2.881384657	2.033423755	4.633811716	P	-13.23553404	Neg	2.282618361	High	-8.483710222	Neg	0.31048402	Pos
Patient 1	1	Patient 1 OXPHOS	172	1.51851394	2.858537198	2.079181246	4.277219435	P	-12.66507432	Neg	2.146664563	High	-7.843054675	Neg	-1.139146459	Pos
Patient 1	1	Patient 1 OXPHOS	173	2.469822016	2.322219295	2.367355921	4.532078851	P	0.611152257	Pos	-1.044694929	Norm	-0.118093426	Pos	-0.103083714	Pos
Patient 1	1	Patient 1 OXPHOS	174	2.243038049	2.793790385	2.149219113	4.224040739	P	-5.772536687	Int(-)	1.761388676	Norm	-6.583924287	Neg	-1.355330215	Pos
Patient 1	1	Patient 1 OXPHOS	175	2.773786445	2.610660163	2.722633923	4.313951541	P	0.55168419	Pos	0.671672357	Norm	0.501811896	Pos	-0.989821911	Pos
Patient 1	1	Patient 1 OXPHOS	176	2.701567985	2.56937391	2.519827994	4.550668541	P	0.310664956	Pos	0.42599852	Norm	-1.010546056	Pos	-0.027512303	Pos
Patient 1	1	Patient 1 OXPHOS	177	2.938519725	2.783903579	2.818225894	3.939868544	P	0.360570522	Pos	1.702557244	Norm	-0.229197642	Pos	-2.510556215	Pos
Patient 1	1	Patient 1 OXPHOS	178	2.908485019	2.802773725	2.795880017	4.4768606	P	-0.076923977	Pos	1.814844041	Norm	-0.615337376	Pos	-0.327558735	Pos
Patient 1	1	Patient 1 OXPHOS	179	1.653212514	2.64246452	2.064457989	4.353589282	P	-9.486452271	Neg	0.860924173	Norm	-5.962222198	Int(-)	-0.828685286	Pos
Patient 1	1	Patient 1 OXPHOS	180	2.717670503	2.489958479	2.673941999	4.409611931	P	1.194710565	Pos	-0.04656297	Norm	1.179193642	Pos	-0.6009402	Pos
Patient 1	1	Patient 1 OXPHOS	181	2.912753304	2.95230801	2.673020907	4.405602455	P	-1.437411099	Pos	2.704647748	High	-3.163871847	Int(+)	-0.61723965	Pos
Patient 1	1	Patient 1 OXPHOS	182	1.568201724	2.737987326	2.037426498	4.45144869	P	-11.1153521	Neg	1.429332597	Norm	-7.109258323	Neg	-0.430864052	Pos
Patient 1	1	Patient 1 OXPHOS	183	2.399673721	2.278753601	2.365487985	4.473136473	P	0.408478399	Pos	-1.303337525	Norm	0.272405947	Pos	-0.342698174	Pos
Patient 1	1	Patient 1 OXPHOS	184	2.664641976	2.544068044	2.534026106	4.528813897	P	0.226719667	Pos	0.275415977	Norm	-0.639906365	Pos	-0.116356512	Pos
Patient 1	1	Patient 1 OXPHOS	185	2.807535028	2.719331287	2.754348336	4.612126622	P	-0.172836631	Pos	1.318319841	Norm	-0.221387771	Pos	0.222329074	Pos
Patient 1	1	Patient 1 OXPHOS	186	2.77815125	2.673020907	2.783188691	4.355413204	P	0.005466275	Pos	1.042749942	Norm	0.483447936	Pos	-0.821270618	Pos
Patient 1	1	Patient 1 OXPHOS	187	2.720985744	2.652246341	2.59439255	4.542215244	P	-0.296827913	Pos	0.919130894	Norm	-1.08993269	Pos	-0.06187692	Pos
Patient 1	1	Patient 1 OXPHOS	188	2.648360011	2.59439255	2.663700925	4.378743019	P	-0.386273409	Pos	0.574871933	Norm	0.102466143	Pos	-0.7264295	Pos
Patient 1	1	Patient 1 OXPHOS	189	2.519827994	2.421603927	2.426511261	4.627908386	P	0.115011673	Pos	-0.453306711	Norm	-0.497179131	Pos	0.286485612	Pos
Patient 1	1	Patient 1 OXPHOS	190	2.568201724	2.439332694	2.645422269	4.268250255	P	0.369480751	Pos	-0.347811689	Norm	1.38735683	Pos	-1.175608257	Pos
Patient 1	1	Patient 1 OXPHOS	191	2.342422681	2.802089258	2.359835482	4.494418988	P	-4.986723122	Int(-)	1.810771118	Norm	-4.690115033	Int(-)	-0.256179808	Pos
Patient 1	1	Patient 1 OXPHOS	192	2.889861721	2.793790385	2.812244697	4.385820687	P	-0.154602202	Pos	1.761388676	Norm	-0.377921771	Pos	-0.697657134	Pos
Patient 1	1	Patient 1 OXPHOS	193	2.459392488	2.346352974	2.401400541	4.691108027	P	0.294511621	Pos	-0.901087477	Norm	-0.025787118	Pos	0.543406838	Pos
Patient 1	1	Patient 1 OXPHOS	194	1.740362689	2.482873584	2.086359831	4.282372837	P	-7.235856155	Neg	-0.08872164	Norm	-4.259696807	Int(+)	-1.11819668	Pos
Patient 1	1	Patient 1 OXPHOS	195	2.365487985	2.301029996	2.374748346	4.211520997	P	-0.097173282	Pos	-1.170781846	Norm	0.150054343	Pos	-1.406225873	Pos
Patient 1	1	Patient 1 OXPHOS	196	2.413299764	2.346352974	2.399673721	4.574123907	P	-0.106123561	Pos	-0.901087477	Norm	-0.041962498	Pos	0.06783921	Pos
Patient 1	1	Patient 1 OXPHOS	197	1.84509804	3.126456113	2.079181246	4.450603176	P	-12.29854741	Neg	3.740915978	Very high	-10.32369393	Neg	-0.434301265	Pos
Patient 1	1	Patient 1 OXPHOS	198	2.511883361	2.418301291	2.526339277	4.363216987	P	0.076882907	Pos	-0.472959042	Norm	0.469122017	Pos	-0.789546426	Pos
Patient 1	1	Patient 1 OXPHOS	199	2.64246452	2.40654018	2.556302501	4.714966482	P	1.322254255	Pos	-0.542943529	Norm	0.860269127	Pos	0.640397001	Pos
Patient 1	1	Patient 1 OXPHOS	200	2.88422877	2.755874856	2.760422483	4.306896598	P	0.151372726	Pos	1.535772334	Norm	-0.507397082	Pos	-1.018501897	Pos
Patient 1	1	Patient 1 OXPHOS	201	2.167317335	2.981818607	2.025305865	4.456851685	P	-8.176123445	Neg	2.880250548	High	-9.49165925	Neg	-0.408899621	Pos
Patient 1	1	Patient 1 OXPHOS	202	2.42975228	2.326335861	2.456366033	4.583039995	P	0.224350601	Pos	-1.020199304	Norm	0.676967053	Pos	0.104085179	Pos
Patient 1	1	Patient 1 OXPHOS	203	2.86569606	2.781755375	2.807535028	4.449385822	P	-0.251872272	Pos	1.689774353	Norm	-0.309121474	Pos	-0.43925009	Pos
Patient 1	1	Patient 1 OXPHOS	204	2.130333768	2.73479983	2.283301229	4.625250699	P	-6.201571683	Neg	1.410365399	Norm	-4.77721118	Int(-)	0.275681497	Pos
Patient 1	1	Patient 1 OXPHOS	205	1.857332496	2.372912003	2.012837225	4.620916459	P	-5.187760044	Int(-)	-0.743047987	Norm	-3.915207626	Int(+)	0.258061804	Pos
Patient 1	1	Patient 1 OXPHOS	206	1.924279286	2.681241237	2.146128036	4.703978825	P	-7.492398263	Neg	1.091665014	Norm	-5.560438829	Int(-)	0.595729624	Pos
Patient 1	1	Patient 1 OXPHOS	207	2.44870632	2.716003344	2.164352856	4.379450561	P	-3.259701793	Int(+)	1.298516915	Norm	-5.715149727	Int(-)	-0.723553178	Pos
Patient 1	1	Patient 1 OXPHOS	208	2.403120521	2.82672252	2.356025857	4.599773939	P	-4.689256197	Int(-)	1.957351337	Norm	-4.95596308	Int(-)	0.17211255	Pos
Patient 1	1	Patient 1 OXPHOS	209	2.908485019	2.793790385	2.824125834	4.517947672	P	0.007148938	Pos	1.761388676	Norm	-0.266712839	Pos	-0.160530239	Pos
Patient 1	1	Patient 1 OXPHOS	210	2.771587481	2.614897216	2.549003262	4.469203258	P	0.492872791	Pos	0.696884939	Norm	-1.164577484	Pos	-0.358687609	Pos
Patient 1	1	Patient 1 OXPHOS	211	2.36361198	2.472756449	2.252853031	4.523160945	P	-1.722388479	Pos	-0.148923644	Norm	-2.604694092	Pos	-0.139337073	Pos
Patient 1	1	Patient 1 OXPHOS	212	1.491361694	2.763427994	2.021189299	4.644596128	P	-12.01936656	Neg	1.580717278	Norm	-7.498932376	Neg	0.354325163	Pos
Patient 1	1	Patient 1 OXPHOS	213	1.812913357	2.829946696	2.089905111	4.43479238	P	-9.844155594	Neg	1.976536793	Norm	-7.476348725	Neg	-0.498575821	Pos
Patient 1	1	Patient 1 OXPHOS	214	2.927370363	2.78604121	2.790285164	4.352606954	P	0.243715659	Pos	1.715277216	Norm	-0.510792421	Pos	-0.832678676	Pos
Patient 1	1	Patient 1 OXPHOS	215	2.920123326	2.786751422	2.82672252	4.410102077	P	0.174120546	Pos	1.719503332	Norm	-0.17637878	Pos	-0.598947643	Pos
Patient 1	1	Patient 1 OXPHOS	216	2.829303773	2.63748973	2.729974286	4.460567112	P	0.782908875	Pos	0.831321682	Norm	0.318628535	Pos	-0.393795548	Pos
Patient 1	1	Patient 1 OXPHOS	217	1.963787827	2.414973348	1.995635195	4.463639203	P	-4.656843929	Int(-)	-0.492761968	Norm	-4.471744312	Int(+)	-0.381306784	Pos
Patient 1	1	Patient 1 OXPHOS	218	3.031812271	2.943988875	2.912753304	4.15424133	P	-0.327031724	Pos	2.65514474	High	-0.845168557	Pos	-1.639081029	Pos
Patient 1	1	Patient 1 OXPHOS	219	2.613841822	2.385606274	2.505149978	4.641533599	P	1.269469454	Pos	-0.667510734	Norm	0.577581425	Pos	0.34187527	Pos
Patient 1	1	Patient 1 OXPHOS	220	2.951337519	2.827369273	2.871572936	4.373132775	P	0.065050304	Pos	1.961199839	Norm	-0.137594316	Pos	-0.749236446	Pos
Patient 1	1	Patient 1 OXPHOS	221	2.423245874	2.328379603	2.344392274	4.57254634	P	0.148661844	Pos	-1.008038014	Norm	-0.391019391	Pos	0.061426033	Pos
Patient 1	1	Patient 1 OXPHOS	222	2.879669206	2.752048448	2.822821645	4.144106973	P	0.147585913	Pos	1.513003295	Norm	0.112718575	Pos	-1.680279546	Pos
Patient 1	1	Patient 1 OXPHOS	223	1.591064607	2.931966115	2.075546961	4.483116378	P	-12.71356398	Neg	2.583603309	High	-8.559816305	Neg	-0.302127544	Pos
Patient 1	1	Patient 1 OXPHOS	224	2.666517981	2.456366033	2.695481676	4.540104134	P	1.064678578	Pos	-0.24645481	Norm	1.696453489	Pos	-0.070459073	Pos
Patient 1	1	Patient 1 OXPHOS	225	2.625312451	2.382017043	2.460897843	4.755432717	P	1.402792055	Pos	-0.688868452	Norm	0.196715512	Pos	0.804901651	Pos
Patient 1	1	Patient 1 OXPHOS	226	2.348304863	2.396199347	2.488550717	4.512217305	P	-1.138099146	Pos	-0.604476654	Norm	0.322616196	Pos	-0.183825512	Pos
Patient 1	1	Patient 1 OXPHOS	227	2.949877704	2.824125834	2.794488047	4.424930614	P	0.082725239	Pos	1.941899756	Norm	-0.82854186	Pos	-0.538666192	Pos
Patient 1	1	Patient 1 OXPHOS	228	2.656098202	2.475671188	2.688419822	4.322839273	P	0.793236628	Pos	-0.13157949	Norm	1.449013266	Pos	-0.953691218	Pos
Patient 1	1	Patient 1 OXPHOS	229	2.779596491	2.720159303	2.706717782	4.281533314	P	-0.423354317	Pos	1.323246953	Norm	-0.675183796	Pos	-1.121609538	Pos
Patient 1	1	Patient 1 OXPHOS	230	2.864511081	2.782472624	2.789580712	4.272166625	P	-0.268877364	Pos	1.694042346	Norm	-0.483916969	Pos	-1.159687304	Pos
Patient 1	1	Patient 1 OXPHOS	231	2.77524626	2.62324929	2.382017043	4.481943999	P	0.446430991	Pos	0.746583954	Norm	-2.807287839	Pos	-0.306893535	Pos
Patient 1	1	Patient 1 OXPHOS	232	1.812913357	2.750508395	2.257678575	4.27909633	P	-9.105768456	Neg	1.503839211	Norm	-5.164095216	Int(-)	-1.131516445	Pos
Patient 1	1	Patient 1 OXPHOS	233	2.582063363	2.399673721	2.478566496	4.763675022	P	0.861473335	Pos	-0.58380239	Norm	0.196455699	Pos	0.838408535	Pos
Patient 1	1	Patient 1 OXPHOS	234	2.580924976	2.309630167	2.475671188	4.612423561	P	1.694576966	Pos	-1.119606527	Norm	1.014550153	Pos	0.223536201	Pos
Patient 1	1	Patient 1 OXPHOS	235	2.08278537	3.127752516	2.356025857	4.268250255	P	-10.25335419	Neg	3.74863022	Very high	-7.753559327	Neg	-1.175608257	Pos
Patient 1	1	Patient 1 OXPHOS	236	2.301029996	2.658011397	2.390935107	4.314688651	P	-4.000931218	Int(+)	0.953435855	Norm	-3.049790734	Int(+)	-0.986825389	Pos
Patient 1	1	Patient 1 OXPHOS	237	2.868644438	2.761927838	2.830588669	4.598484095	P	-0.040680657	Pos	1.571790606	Norm	0.092722946	Pos	0.166869035	Pos
Patient 1	1	Patient 1 OXPHOS	238	2.924279286	2.786751422	2.806179974	4.416191005	P	0.210218521	Pos	1.719503332	Norm	-0.368668765	Pos	-0.574194736	Pos
Patient 1	1	Patient 1 OXPHOS	239	2.257678575	2.98811284	2.274157849	4.373941312	P	-7.450911066	Neg	2.91770438	High	-7.224762433	Neg	-0.745949556	Pos
Patient 1	1	Patient 1 OXPHOS	240	2.929418926	2.794488047	2.77524626	4.411181824	P	0.182438187	Pos	1.765540113	Norm	-0.730773502	Pos	-0.594558219	Pos
Patient 1	1	Patient 1 OXPHOS	241	1.491361694	2.606381365	2.025305865	4.77652685	P	-10.55642851	Neg	0.646211371	Norm	-5.990828394	Int(-)	0.890654203	Pos
Patient 1	1	Patient 1 OXPHOS	242	2.926342447	2.781036939	2.835056102	4.358144325	P	0.281635555	Pos	1.6854993	Norm	-0.044759471	Pos	-0.810167979	Pos
Patient 1	1	Patient 1 OXPHOS	243	2.677606953	2.607455023	2.536558443	4.336239529	P	-0.254379284	Pos	0.652600173	Norm	-1.211306188	Pos	-0.899216063	Pos
Patient 1	1	Patient 1 OXPHOS	244	2.158362492	3.209246849	2.198657087	4.287488208	P	-10.34627451	Neg	4.233562219	Very high	-9.970585413	Neg	-1.097401508	Pos
Patient 1	1	Patient 1 OXPHOS	245	2.795880017	2.723455672	2.739572344	4.417803723	P	-0.312722434	Pos	1.342861993	Norm	-0.398457091	Pos	-0.567638663	Pos
Patient 1	1	Patient 1 OXPHOS	246	2.748188027	2.609594409	2.575187845	4.42375362	P	0.339142268	Pos	0.665330589	Norm	-0.869496678	Pos	-0.543450949	Pos
Patient 1	1	Patient 1 OXPHOS	247	2.075546961	2.414973348	2.079181246	4.283708189	P	-3.685258916	Int(+)	-0.492761968	Norm	-3.689009582	Int(+)	-1.112768165	Pos
Patient 1	1	Patient 1 OXPHOS	248	2.811575006	2.720985744	2.63748973	4.532270145	P	-0.153222211	Pos	1.328164688	Norm	-1.331205103	Pos	-0.10230606	Pos
Patient 1	1	Patient 1 OXPHOS	249	2.568201724	2.436162647	2.621176282	4.47468237	P	0.399177393	Pos	-0.366675051	Norm	1.189953603	Pos	-0.336413744	Pos
Patient 1	1	Patient 1 OXPHOS	250	2.621176282	2.491361694	2.485721426	4.469571672	P	0.342619428	Pos	-0.038213143	Norm	-0.597543594	Pos	-0.357189918	Pos
Patient 1	1	Patient 1 OXPHOS	251	2.749736316	2.651278014	2.717670503	4.481643246	P	-0.037862934	Pos	0.913368864	Norm	0.0739098	Pos	-0.308116165	Pos
Patient 1	1	Patient 1 OXPHOS	252	1.447158031	2.369215857	2.029383778	4.358068163	P	-8.718558552	Neg	-0.7650419	Norm	-3.725454819	Int(+)	-0.810477595	Pos
Patient 1	1	Patient 1 OXPHOS	253	2.802773725	2.796574333	2.722633923	4.175569793	P	-0.937035724	Pos	1.777954561	Norm	-1.24278405	Pos	-1.552375873	Pos
Patient 1	1	Patient 1 OXPHOS	254	2.193124598	2.716003344	1.982271233	4.427096433	P	-5.480566215	Int(-)	1.298516915	Norm	-7.420247421	Neg	-0.529861638	Pos
Patient 1	1	Patient 1 OXPHOS	255	2.893761762	2.748962861	2.798650645	4.561852397	P	0.298910288	Pos	1.494642513	Norm	-0.08463117	Pos	0.017952671	Pos
Patient 1	1	Patient 1 OXPHOS	256	1.531478917	2.80685803	2.100370545	4.503640901	P	-12.07392293	Neg	1.839147692	Norm	-7.163092631	Neg	-0.21869059	Pos
Patient 1	1	Patient 1 OXPHOS	257	2.582063363	3.116607744	2.371067862	4.203359302	P	-5.829378053	Int(-)	3.682313259	Very high	-7.510285963	Neg	-1.439405063	Pos
Patient 1	1	Patient 1 OXPHOS	258	2.828659897	2.729974286	2.7084209	4.328664961	P	-0.088926782	Pos	1.381651001	Norm	-0.751318071	Pos	-0.930008439	Pos
Patient 1	1	Patient 1 OXPHOS	259	2.905256049	2.632457292	2.641474111	4.502454433	P	1.490268843	Pos	0.801376166	Norm	-0.463156471	Pos	-0.223513855	Pos
Patient 1	1	Patient 1 OXPHOS	260	2.799340549	2.648360011	2.663700925	4.376376186	P	0.420626021	Pos	0.896005288	Norm	-0.404235882	Pos	-0.736051224	Pos
Patient 1	1	Patient 1 OXPHOS	261	2.394451681	2.765668555	2.51054501	4.57099801	P	-4.195016693	Int(+)	1.594049737	Norm	-2.938579399	Pos	0.055131712	Pos
Patient 1	1	Patient 1 OXPHOS	262	2.571708832	2.40654018	2.501059262	4.504661122	P	0.707145745	Pos	-0.542943529	Norm	0.342709487	Pos	-0.214543152	Pos
Patient 1	1	Patient 1 OXPHOS	263	2.846337112	2.670245853	2.682145076	4.613757279	P	0.624076868	Pos	1.026236984	Norm	-0.436910677	Pos	0.228958077	Pos
Patient 1	1	Patient 1 OXPHOS	264	1.913813852	2.693726949	2.113943352	4.429784568	P	-7.699859098	Neg	1.165961237	Norm	-5.978761477	Int(-)	-0.518933741	Pos
Patient 1	1	Patient 1 OXPHOS	265	1.924279286	2.799340549	2.136720567	3.846522668	P	-8.592705277	Neg	1.794414929	Norm	-6.752722372	Neg	-2.890028891	Pos
Patient 1	1	Patient 1 OXPHOS	266	2.595496222	2.53529412	2.471291711	4.317812708	P	-0.292239445	Pos	0.223206744	Norm	-1.145305021	Pos	-0.97412537	Pos
Patient 1	1	Patient 1 OXPHOS	267	1.929418926	2.664641976	2	4.640848991	P	-7.292767999	Neg	0.992891113	Norm	-6.773703102	Neg	0.339092178	Pos
Patient 1	1	Patient 1 OXPHOS	268	2.907411361	2.829946696	2.795880017	4.257486579	P	-0.340484152	Pos	1.976536793	Norm	-0.870074458	Pos	-1.219365103	Pos
Patient 1	1	Patient 1 OXPHOS	269	1.505149978	2.800029359	2.06069784	4.491529775	P	-12.2392664	Neg	1.798513692	Norm	-7.470703172	Neg	-0.267925128	Pos
Patient 1	1	Patient 1 OXPHOS	270	1.447158031	2.625312451	2.041392685	4.753713251	P	-11.1174542	Neg	0.75886079	Norm	-6.017570202	Neg	0.797911622	Pos
Patient 1	1	Patient 1 OXPHOS	271	2.716003344	2.621176282	2.481442629	4.378597739	P	-0.049130071	Pos	0.734248517	Norm	-1.856422049	Pos	-0.727020094	Pos
Patient 1	1	Patient 1 OXPHOS	272	2.818885415	2.728353782	2.630427875	4.392978187	P	-0.158684125	Pos	1.372008195	Norm	-1.466431799	Pos	-0.668560235	Pos
Patient 1	1	Patient 1 OXPHOS	273	2.899820502	2.77815125	2.745074792	4.355394045	P	0.078273426	Pos	1.668328013	Norm	-0.860009296	Pos	-0.821348505	Pos
Patient 1	1	Patient 1 OXPHOS	274	2.602059991	2.718501689	2.146128036	4.343999069	P	-1.950511612	Pos	1.313383318	Norm	-5.909189801	Int(-)	-0.867671729	Pos
Patient 1	1	Patient 1 OXPHOS	275	2.865103975	2.782472624	2.701567985	4.506450911	P	-0.263727442	Pos	1.694042346	Norm	-1.307789896	Pos	-0.207267243	Pos
Patient 1	1	Patient 1 OXPHOS	276	2.80685803	2.703291378	2.639486489	4.476990947	P	-0.0285322	Pos	1.222874369	Norm	-1.146532543	Pos	-0.327028844	Pos
Patient 1	1	Patient 1 OXPHOS	277	2.923244019	2.798650645	2.756636108	4.462158321	P	0.089845399	Pos	1.790309656	Norm	-0.943990703	Pos	-0.387326914	Pos
Patient 1	1	Patient 1 OXPHOS	278	2.834420704	2.673941999	2.641474111	4.539866147	P	0.485884536	Pos	1.048230897	Norm	-0.852538232	Pos	-0.071426545	Pos
Patient 1	1	Patient 1 OXPHOS	279	1.591064607	2.916453949	2.029383778	4.730871063	P	-12.57047422	Neg	2.49129817	High	-8.847398881	Neg	0.705052819	Pos
Patient 1	1	Patient 1 OXPHOS	280	2.149219113	2.972202838	2.136720567	3.650987094	P	-8.244081228	Neg	2.823031919	High	-8.361403964	Neg	-3.684926434	Int(+)
Patient 1	1	Patient 1 OXPHOS	281	2.641474111	2.390935107	2.459392488	4.631474209	P	1.459778728	Pos	-0.635801512	Norm	0.098876987	Pos	0.300981513	Pos
Patient 1	1	Patient 1 OXPHOS	282	2.499687083	2.45331834	2.113943352	4.250151535	P	-0.357209093	Pos	-0.264590106	Norm	-3.723614988	Int(+)	-1.249183761	Pos
Patient 1	1	Patient 1 OXPHOS	283	1.672097858	2.877946952	2.127104798	4.253241054	P	-11.51144573	Neg	2.262162298	High	-7.575449594	Neg	-1.236624149	Pos
Patient 1	1	Patient 1 OXPHOS	284	2.444044796	2.408239965	2.408239965	3.650113164	P	-0.418615531	Pos	-0.532828959	Norm	-0.542853967	Pos	-3.688479162	Int(+)
Patient 1	1	Patient 1 OXPHOS	285	2.475671188	2.389166084	2.40654018	4.666602211	P	0.035008286	Pos	-0.646328081	Norm	-0.379652121	Pos	0.443785001	Pos
Patient 1	1	Patient 1 OXPHOS	286	2.324282455	2.28780173	2.31386722	4.644842168	P	-0.331365476	Pos	-1.249496637	Norm	-0.295931975	Pos	0.355325371	Pos
Patient 1	1	Patient 1 OXPHOS	287	2.599883072	2.498310554	2.489958479	4.307966447	P	0.092388406	Pos	0.003136046	Norm	-0.623102366	Pos	-1.01415271	Pos
Patient 1	1	Patient 1 OXPHOS	288	2.638489257	2.418301291	2.5132176	4.71686273	P	1.177546077	Pos	-0.472959042	Norm	0.346185543	Pos	0.648105691	Pos
Patient 1	1	Patient 1 OXPHOS	289	2.843232778	2.73479983	2.785329835	4.246843122	P	-0.00748686	Pos	1.410365399	Norm	-0.076446644	Pos	-1.262633228	Pos
Patient 1	1	Patient 1 OXPHOS	290	2.862727528	2.678518379	2.6599162	4.454661961	P	0.689029733	Pos	1.075462647	Norm	-0.722753152	Pos	-0.417801361	Pos
Patient 1	1	Patient 1 OXPHOS	291	2.84135947	2.717670503	2.729974286	4.489508492	P	0.136626034	Pos	1.308437347	Norm	-0.43404974	Pos	-0.276142116	Pos
Patient 1	1	Patient 1 OXPHOS	292	1.892094603	2.946452265	2.025305865	4.384765467	P	-10.23595314	Neg	2.669803141	High	-9.163920185	Neg	-0.70194685	Pos
Patient 1	1	Patient 1 OXPHOS	293	2.149219113	2.522444234	2.120573931	4.547959211	P	-4.051874359	Int(+)	0.146743499	Norm	-4.310719443	Int(+)	-0.038526361	Pos
Patient 1	1	Patient 1 OXPHOS	294	2.830588669	2.660865478	2.580924976	4.522105012	P	0.575076843	Pos	0.970419065	Norm	-1.296964623	Pos	-0.143629685	Pos
Patient 1	1	Patient 1 OXPHOS	295	1.86332286	2.557507202	2.053078443	4.352085998	P	-6.865771923	Neg	0.35538568	Norm	-5.272223987	Int(-)	-0.834796486	Pos
Patient 1	1	Patient 1 OXPHOS	296	1.763427994	3.070776463	2.08278537	4.276898177	P	-12.49572396	Neg	3.409594237	Very high	-9.777097024	Neg	-1.140452446	Pos
Patient 1	1	Patient 1 OXPHOS	297	2.85308953	2.727541257	2.719331287	4.131522429	P	0.146120021	Pos	1.367173265	Norm	-0.626328941	Pos	-1.731438642	Pos
Patient 1	1	Patient 1 OXPHOS	298	2.832508913	2.739572344	2.677606953	4.44208763	P	-0.145341904	Pos	1.438764247	Norm	-1.129874575	Pos	-0.468918939	Pos
Patient 1	1	Patient 1 OXPHOS	299	1.568201724	2.702430536	2.033423755	4.481901047	P	-10.78442931	Neg	1.217751931	Norm	-6.814290486	Neg	-0.307068144	Pos
Patient 1	1	Patient 1 OXPHOS	300	2.857935265	2.718501689	2.579783597	4.416657147	P	0.272875321	Pos	1.313383318	Norm	-1.848287461	Pos	-0.572299761	Pos
Patient 1	1	Patient 1 OXPHOS	301	2.567026366	2.409933123	2.457881897	4.576387427	P	0.634658826	Pos	-0.522753823	Norm	-0.093669511	Pos	0.077040943	Pos
Patient 1	1	Patient 1 OXPHOS	302	2.592176757	2.421603927	2.44870632	4.587576279	P	0.743987871	Pos	-0.453306711	Norm	-0.289233266	Pos	0.122526228	Pos
Patient 1	1	Patient 1 OXPHOS	303	2.898176483	2.640481437	2.645422269	4.539891205	P	1.353534378	Pos	0.849123836	Norm	-0.501498976	Pos	-0.071324681	Pos
Patient 1	1	Patient 1 OXPHOS	304	2.419955748	2.408239965	2.294466226	4.252270346	P	-0.628032347	Pos	-0.532828959	Norm	-1.60877456	Pos	-1.240570302	Pos
Patient 1	1	Patient 1 OXPHOS	305	2.562292864	2.562292864	2.673941999	4.409002703	P	-0.833828641	Pos	0.383862763	Norm	0.499863133	Pos	-0.603416851	Pos
Patient 1	1	Patient 1 OXPHOS	306	2.532754379	2.445604203	2.450249108	4.446412888	P	0.002550458	Pos	-0.310493074	Norm	-0.500173125	Pos	-0.451335759	Pos
Patient 1	1	Patient 1 OXPHOS	307	2.359835482	2.419955748	2.086359831	4.398547596	P	-1.260466095	Pos	-0.463114195	Norm	-3.668575261	Int(+)	-0.645919293	Pos
Patient 1	1	Patient 1 OXPHOS	308	2.866877814	2.725911632	2.69019608	4.527127014	P	0.28118617	Pos	1.357476184	Norm	-0.883861203	Pos	-0.123214082	Pos
Patient 1	1	Patient 1 OXPHOS	309	2.925827575	2.756636108	2.82672252	4.42373725	P	0.50563497	Pos	1.540302167	Norm	0.106186732	Pos	-0.543517495	Pos
Patient 1	1	Patient 1 OXPHOS	310	1.602059991	2.936010796	2.056904851	4.24119771	P	-12.65547063	Neg	2.607671182	High	-8.771648577	Neg	-1.285583141	Pos
Patient 1	1	Patient 1 OXPHOS	311	1.72427587	3.026533265	2.017033339	4.567872944	P	-12.42888388	Neg	3.146325101	Very high	-9.982524227	Neg	0.042427594	Pos
Patient 1	1	Patient 1 OXPHOS	312	2.926342447	2.831229694	2.667452953	4.386819886	P	-0.188105954	Pos	1.984171272	Norm	-2.083864333	Pos	-0.693595158	Pos
Patient 1	1	Patient 1 OXPHOS	313	2.588831726	2.423245874	2.540329475	4.390634881	P	0.699527219	Pos	-0.443536305	Norm	0.553768329	Pos	-0.678086316	Pos
Patient 1	1	Patient 1 OXPHOS	314	2.860936621	2.748188027	2.740362689	4.449246919	P	0.020983139	Pos	1.490031863	Norm	-0.623100462	Pos	-0.439814761	Pos
Patient 1	1	Patient 1 OXPHOS	315	2.238046103	2.679427897	2.139879086	3.972989227	P	-4.7485498	Int(-)	1.080874731	Norm	-5.601986652	Int(-)	-2.375912945	Pos
Patient 1	1	Patient 1 OXPHOS	316	2.663700925	2.463892989	2.374748346	4.654089867	P	0.969675995	Pos	-0.201665661	Norm	-1.37933987	Pos	0.392919417	Pos
Patient 1	1	Patient 1 OXPHOS	317	2.876794976	2.707570176	2.572871602	4.392978187	P	0.539140608	Pos	1.248335355	Norm	-1.810510616	Pos	-0.668560235	Pos
Patient 1	1	Patient 1 OXPHOS	318	2.599883072	2.812244697	2.426511261	4.236688382	P	-2.845535927	Pos	1.871201054	Norm	-4.161023742	Int(+)	-1.303914607	Pos
Patient 1	1	Patient 1 OXPHOS	319	2.534026106	2.324282455	2.51054501	4.536773012	P	1.149846379	Pos	-1.032418093	Norm	1.203699213	Pos	-0.084000859	Pos
Patient 1	1	Patient 1 OXPHOS	320	2.806179974	2.704150517	2.614897216	4.463892989	P	-0.042469489	Pos	1.227986674	Norm	-1.384871128	Pos	-0.380275086	Pos
Patient 1	1	Patient 1 OXPHOS	321	2.894869657	2.630427875	2.627365857	4.562161961	P	1.419004093	Pos	0.78930012	Norm	-0.576266967	Pos	0.019211121	Pos
Patient 1	1	Patient 1 OXPHOS	322	2.374748346	2.245512668	2.389166084	4.742835065	P	0.503054831	Pos	-1.501137686	Norm	0.805990003	Pos	0.753689269	Pos
Patient 1	1	Patient 1 OXPHOS	323	2.812913357	2.664641976	2.665580991	4.48180081	P	0.38607466	Pos	0.992891113	Norm	-0.539459636	Pos	-0.307475634	Pos
Patient 1	1	Patient 1 OXPHOS	324	1.491361694	2.725094521	2.025305865	4.404491618	P	-11.66307775	Neg	1.352613964	Norm	-7.102247077	Neg	-0.621755462	Pos
Patient 1	1	Patient 1 OXPHOS	325	2.808210973	2.699837726	2.748962861	4.347583686	P	0.015565893	Pos	1.202323413	Norm	-0.088863766	Pos	-0.853099427	Pos
Patient 1	1	Patient 1 OXPHOS	326	2.828015064	2.695481676	2.709269961	4.404183498	P	0.228462411	Pos	1.176402742	Norm	-0.419715314	Pos	-0.62300804	Pos
Patient 1	1	Patient 1 OXPHOS	327	1.748188027	2.946943271	2.017033339	4.339252634	P	-11.4887288	Neg	2.67272487	High	-9.245803473	Neg	-0.88696709	Pos
Patient 1	1	Patient 1 OXPHOS	328	2.515873844	2.350248018	2.451786436	4.532333891	P	0.748972063	Pos	-0.877910019	Norm	0.409621377	Pos	-0.102046918	Pos
Patient 1	1	Patient 1 OXPHOS	329	2.565847819	2.334453751	2.480006943	4.485976819	P	1.331209015	Pos	-0.971893801	Norm	0.822213627	Pos	-0.290499187	Pos
Patient 1	1	Patient 1 OXPHOS	330	1.73239376	3.214313897	2.012837225	4.431990626	P	-14.07419436	Neg	4.263713691	Very high	-11.74783594	Neg	-0.509965605	Pos
Patient 1	1	Patient 1 OXPHOS	331	1.770852012	2.59439255	2.152288344	4.360309344	P	-8.014724652	Neg	0.574871933	Norm	-4.688770201	Int(-)	-0.80136667	Pos
Patient 1	1	Patient 1 OXPHOS	332	2.387389826	2.257678575	2.344392274	4.567261692	P	0.499020621	Pos	-1.42874446	Norm	0.272635738	Pos	0.039942712	Pos
Patient 1	1	Patient 1 OXPHOS	333	1.602059991	2.318063335	2.017033339	4.489311475	P	-6.891651446	Neg	-1.069424966	Norm	-3.360244865	Int(+)	-0.276943033	Pos
Patient 1	1	Patient 1 OXPHOS	334	2.322219295	2.303196057	2.255272505	4.296292151	P	-0.493482413	Pos	-1.157892696	Norm	-0.989231649	Pos	-1.061611436	Pos
Patient 1	1	Patient 1 OXPHOS	335	2.738780558	2.671172843	2.598790507	4.348304863	P	-0.319404901	Pos	1.031753035	Norm	-1.226341907	Pos	-0.850167676	Pos
Patient 1	1	Patient 1 OXPHOS	336	1.77815125	2.602059991	2.033423755	4.319792888	P	-8.022953621	Neg	0.620497038	Norm	-5.874262442	Int(-)	-0.966075477	Pos
Patient 1	1	Patient 1 OXPHOS	337	2.937016107	2.681241237	2.625312451	4.504620359	P	1.309153276	Pos	1.091665014	Norm	-1.072404017	Pos	-0.214708863	Pos
Patient 1	1	Patient 1 OXPHOS	338	2.764176132	2.73479983	2.677606953	4.316578352	P	-0.694377377	Pos	1.410365399	Norm	-1.085114075	Pos	-0.979143317	Pos
Patient 1	1	Patient 1 OXPHOS	339	2.833147112	2.720159303	2.715167358	4.644409045	P	0.041961202	Pos	1.323246953	Norm	-0.59605969	Pos	0.353564625	Pos
Patient 1	1	Patient 1 OXPHOS	340	1.568201724	2.877371346	2.079181246	4.388154508	P	-12.40791155	Neg	2.258737156	High	-8.018368432	Neg	-0.68816961	Pos
Patient 1	1	Patient 1 OXPHOS	341	2.624282096	2.564666064	2.558708571	4.327644964	P	-0.317136359	Pos	0.397984488	Norm	-0.602065272	Pos	-0.934154967	Pos
Patient 1	1	Patient 1 OXPHOS	342	2.139879086	2.294466226	2.214843848	4.552242228	P	-1.996265098	Pos	-1.209839554	Norm	-1.28586796	Pos	-0.021114899	Pos
Patient 1	1	Patient 1 OXPHOS	343	2.515873844	2.418301291	2.456366033	4.096771017	P	0.111574635	Pos	-0.472959042	Norm	-0.186454532	Pos	-1.872711208	Pos
Patient 1	1	Patient 1 OXPHOS	344	2.804139432	2.685741739	2.757396029	4.479272912	P	0.11219094	Pos	1.118445245	Norm	0.122438004	Pos	-0.317752126	Pos
Patient 1	1	Patient 1 OXPHOS	345	1.579783597	2.575187845	2.021189299	4.519670517	P	-9.496204832	Neg	0.46059434	Norm	-5.736875794	Int(-)	-0.153526474	Pos
Patient 1	1	Patient 1 OXPHOS	346	2.428134794	2.33243846	2.350248018	4.40045164	P	0.153141605	Pos	-0.98388579	Norm	-0.374282172	Pos	-0.638178911	Pos
Patient 1	1	Patient 1 OXPHOS	347	2.814913181	2.584331224	2.558708571	4.669140151	P	1.155902581	Pos	0.515002016	Norm	-0.786707693	Pos	0.454102319	Pos
Patient 1	1	Patient 1 OXPHOS	348	2.794488047	2.671172843	2.788875116	4.455240878	P	0.164761141	Pos	1.031753035	Norm	0.554062248	Pos	-0.415447928	Pos
Patient 1	1	Patient 1 OXPHOS	349	2.442479769	2.411619706	2.374748346	4.399171657	P	-0.463885426	Pos	-0.512717814	Norm	-0.888372437	Pos	-0.643382339	Pos
Patient 1	1	Patient 1 OXPHOS	350	2.658964843	2.491361694	2.636487896	4.157184682	P	0.671162655	Pos	-0.038213143	Norm	0.815084464	Pos	-1.627115619	Pos
Patient 1	1	Patient 1 OXPHOS	351	2.274157849	2.276461804	2.252853031	4.369290089	P	-0.660713728	Pos	-1.316974861	Norm	-0.760836578	Pos	-0.764857854	Pos
Patient 1	1	Patient 1 OXPHOS	352	2.394451681	2.33243846	2.311753861	4.308414999	P	-0.139615007	Pos	-0.98388579	Norm	-0.734844376	Pos	-1.012329241	Pos
Patient 1	1	Patient 1 OXPHOS	353	2.826074803	2.767897616	2.324282455	4.33096137	P	-0.466359519	Pos	1.607313765	Norm	-4.703191586	Int(-)	-0.920673006	Pos
Patient 1	1	Patient 1 OXPHOS	354	1.62324929	2.748188027	2.012837225	4.562471305	P	-10.73195641	Neg	1.490031863	Norm	-7.43479798	Neg	0.020468674	Pos
Patient 1	1	Patient 1 OXPHOS	355	2.428134794	2.307496038	2.342422681	4.698109249	P	0.386708569	Pos	-1.132305664	Norm	-0.213392489	Pos	0.571868433	Pos
Patient 1	1	Patient 1 OXPHOS	356	2.093421685	2.342422681	2.190331698	4.588831726	P	-2.849632296	Pos	-0.924474687	Norm	-1.96597334	Pos	0.127629909	Pos
Patient 1	1	Patient 1 OXPHOS	357	2.768638101	2.682145076	2.683047038	4.458335626	P	-0.16265997	Pos	1.097043308	Norm	-0.540145385	Pos	-0.402867058	Pos
Patient 1	1	Patient 1 OXPHOS	358	1.51851394	2.758911892	2.037426498	4.162833144	P	-11.74153938	Neg	1.55384422	Norm	-7.304744737	Neg	-1.60415331	Pos
Patient 1	1	Patient 1 OXPHOS	359	2.281033367	2.276461804	2.225309282	4.502509055	P	-0.600970208	Pos	-1.316974861	Norm	-1.01876508	Pos	-0.223291806	Pos
Patient 1	1	Patient 1 OXPHOS	360	2.515873844	2.889861721	2.318063335	4.423671765	P	-4.298710275	Int(+)	2.33306113	High	-5.900309916	Int(-)	-0.543783706	Pos
Patient 1	1	Patient 1 OXPHOS	361	1.491361694	2.992111488	1.995635195	4.45754886	P	-14.13165029	Neg	2.94149833	High	-9.864162319	Neg	-0.406065443	Pos
Patient 1	1	Patient 1 OXPHOS	362	2.651278014	2.639486489	2.672097858	4.464936429	P	-0.783239568	Pos	0.8432034	Norm	-0.242276453	Pos	-0.376033259	Pos
Patient 1	1	Patient 1 OXPHOS	363	2.798650645	2.574031268	2.424881637	4.526054825	P	1.111035892	Pos	0.453712128	Norm	-1.943827092	Pos	-0.127572779	Pos
Patient 1	1	Patient 1 OXPHOS	364	2.46834733	2.401400541	2.378397901	4.308777774	P	-0.143269318	Pos	-0.573526952	Norm	-0.758201893	Pos	-1.010854479	Pos
Patient 1	1	Patient 1 OXPHOS	365	1.602059991	2.383815366	2.068185862	4.370864528	P	-7.509122574	Neg	-0.678167529	Norm	-3.499187319	Int(+)	-0.758457396	Pos
Patient 1	1	Patient 1 OXPHOS	366	2.799340549	2.660865478	2.652246341	4.553033016	P	0.303481626	Pos	0.970419065	Norm	-0.628914913	Pos	-0.017900163	Pos
Patient 1	1	Patient 1 OXPHOS	367	2.774516966	2.586587305	2.624282096	4.586080707	P	0.783579576	Pos	0.528426821	Norm	-0.193544892	Pos	0.116446381	Pos
Patient 1	1	Patient 1 OXPHOS	368	2.819543936	2.698970004	2.776701184	4.469969209	P	0.122177029	Pos	1.197160036	Norm	0.179057193	Pos	-0.355573838	Pos
Patient 1	1	Patient 1 OXPHOS	369	1.86332286	2.614897216	2.08278537	4.37816161	P	-7.402553522	Neg	0.696884939	Norm	-5.532179112	Int(-)	-0.728793064	Pos
Patient 1	1	Patient 1 OXPHOS	370	2.674861141	2.555094449	2.517195898	4.670598342	P	0.212260884	Pos	0.341028592	Norm	-0.901132275	Pos	0.460030205	Pos
Patient 1	1	Patient 1 OXPHOS	371	2.786751422	2.633468456	2.701567985	4.46576938	P	0.450703576	Pos	0.807393093	Norm	0.090289045	Pos	-0.372647121	Pos
Patient 1	1	Patient 1 OXPHOS	372	1.681241237	2.99343623	2.004321374	4.55647136	P	-12.49764245	Neg	2.949381211	High	-9.795263309	Neg	-0.003922495	Pos
Patient 1	1	Patient 1 OXPHOS	373	2.748188027	2.693726949	2.694605199	4.452093249	P	-0.448830636	Pos	1.165961237	Norm	-0.540589427	Pos	-0.428243771	Pos
Patient 1	1	Patient 1 OXPHOS	374	2.506505032	2.399673721	2.408239965	4.656222816	P	0.204623386	Pos	-0.58380239	Norm	-0.462405457	Pos	0.401590351	Pos
Patient 1	1	Patient 1 OXPHOS	375	1.77815125	2.352182518	2.008600172	4.636838801	P	-5.681511847	Int(-)	-0.866398779	Norm	-3.760015696	Int(+)	0.322789825	Pos
Patient 1	1	Patient 1 OXPHOS	376	2.519827994	2.456366033	2.431363764	4.34869419	P	-0.210656158	Pos	-0.24645481	Norm	-0.778189034	Pos	-0.84858497	Pos
Patient 1	1	Patient 1 OXPHOS	377	2.790988475	2.559906625	2.537819095	4.348324338	P	1.176772487	Pos	0.369663446	Norm	-0.753092945	Pos	-0.850088507	Pos
Patient 1	1	Patient 1 OXPHOS	378	2.72916479	2.645422269	2.444044796	4.557507202	P	-0.161825021	Pos	0.878524258	Norm	-2.434237677	Pos	0.000288442	Pos
Patient 1	1	Patient 1 OXPHOS	379	2.680335513	2.563481085	2.556302501	4.285534806	P	0.181282627	Pos	0.390933271	Norm	-0.613481443	Pos	-1.105342542	Pos
Patient 1	1	Patient 1 OXPHOS	380	2.942008053	2.789580712	2.808210973	4.38053684	P	0.337719781	Pos	1.736339021	Norm	-0.376194997	Pos	-0.719137198	Pos
Patient 1	1	Patient 1 OXPHOS	381	2.712649702	2.530199698	2.457881897	4.245660698	P	0.774037258	Pos	0.192892389	Norm	-1.223111279	Pos	-1.267440059	Pos
Patient 1	1	Patient 1 OXPHOS	382	1.579783597	2.469822016	2.004321374	4.648281929	P	-8.509635395	Neg	-0.166384988	Norm	-4.905764731	Int(-)	0.369308798	Pos
Patient 1	1	Patient 1 OXPHOS	383	2.463892989	2.396199347	2.359835482	4.431781772	P	-0.133266956	Pos	-0.604476654	Norm	-0.883255674	Pos	-0.510814642	Pos
Patient 1	1	Patient 1 OXPHOS	384	2.758154622	2.636487896	2.598790507	4.596641073	P	0.173844651	Pos	0.825360274	Norm	-0.90083531	Pos	0.159376719	Pos
Patient 1	1	Patient 1 OXPHOS	385	2.130333768	2.909020854	2.025305865	4.468303012	P	-7.822509132	Neg	2.447067544	High	-8.816495173	Neg	-0.362347316	Pos
Patient 1	1	Patient 1 OXPHOS	386	2.472756449	2.421603927	2.401400541	4.465382851	P	-0.29421275	Pos	-0.453306711	Norm	-0.73244188	Pos	-0.374218449	Pos
Patient 1	1	Patient 1 OXPHOS	387	2.814247596	2.786751422	2.673020907	4.32159843	P	-0.745498415	Pos	1.719503332	Norm	-1.615113813	Pos	-0.95873553	Pos
Patient 1	1	Patient 1 OXPHOS	388	2.595496222	2.582063363	2.561101384	4.297826143	P	-0.730356396	Pos	0.501507107	Norm	-0.742997068	Pos	-1.055375404	Pos
Patient 1	1	Patient 1 OXPHOS	389	2.403120521	2.748962861	2.227886705	4.621228228	P	-3.963726721	Int(+)	1.494642513	Norm	-5.428573039	Int(-)	0.259329218	Pos
Patient 1	1	Patient 1 OXPHOS	390	1.84509804	2.352182518	2.170261715	4.450680109	P	-5.099602679	Int(-)	-0.866398779	Norm	-2.245676855	Pos	-0.433988514	Pos
Patient 1	1	Patient 1 OXPHOS	391	2.552668216	2.5132176	2.404833717	4.465546425	P	-0.457769701	Pos	0.09184042	Norm	-1.56068226	Pos	-0.373553485	Pos
Patient 1	1	Patient 1 OXPHOS	392	2.459392488	2.609594409	2.012837225	4.376741155	P	-2.171355216	Pos	0.665330589	Norm	-6.137758912	Neg	-0.734567541	Pos
Patient 1	1	Patient 1 OXPHOS	393	2.782472624	2.597695186	2.614897216	4.502386147	P	0.748665371	Pos	0.594524265	Norm	-0.385767321	Pos	-0.223791455	Pos
Patient 1	1	Patient 1 OXPHOS	394	2.359835482	2.757396029	2.403120521	4.568131292	P	-4.418512541	Int(+)	1.544824074	Norm	-3.866842362	Int(+)	0.043477838	Pos
Patient 1	1	Patient 1 OXPHOS	395	2.780317312	2.686636269	2.650307523	4.528595358	P	-0.10321655	Pos	1.12376815	Norm	-0.888925844	Pos	-0.117244923	Pos
Patient 1	1	Patient 1 OXPHOS	396	2.892094603	2.785329835	2.859138297	3.938719815	P	-0.056027123	Pos	1.711044178	Norm	0.140390261	Pos	-2.515226068	Pos
Patient 1	1	Patient 1 OXPHOS	397	1.851258349	3.377670439	2.100370545	4.466422722	P	-14.52485476	Neg	5.235766736	Very high	-12.42044506	Neg	-0.369991132	Pos
Patient 1	1	Patient 1 OXPHOS	398	2.838219222	2.77524626	2.739572344	4.381944955	P	-0.429631984	Pos	1.651041867	Norm	-0.884278399	Pos	-0.713412887	Pos
Patient 1	1	Patient 1 OXPHOS	399	2.812913357	2.763427994	2.527629901	3.955302823	P	-0.538866963	Pos	1.580717278	Norm	-2.757647452	Pos	-2.447812287	Pos
Patient 1	1	Patient 1 OXPHOS	400	2.868644438	2.635483747	2.579783597	4.471350396	P	1.14366594	Pos	0.819385083	Norm	-1.069458954	Pos	-0.349958995	Pos
Patient 1	1	Patient 1 OXPHOS	401	2.130333768	2.648360011	2.100370545	4.387015887	P	-5.394358097	Int(-)	0.896005288	Norm	-5.681053483	Int(-)	-0.692798367	Pos
Patient 1	1	Patient 1 OXPHOS	402	2.311753861	2.359835482	2.285557309	4.249296216	P	-1.115086459	Pos	-0.820859818	Norm	-1.237547749	Pos	-1.252660833	Pos
Patient 1	1	Patient 1 OXPHOS	403	2.775974331	2.683047038	2.51054501	4.195068996	P	-0.107348651	Pos	1.102410432	Norm	-2.164249625	Pos	-1.473107079	Pos
Patient 1	1	Patient 1 OXPHOS	404	2.7355989	2.723455672	2.681241237	4.44040526	P	-0.836512046	Pos	1.342861993	Norm	-0.944675962	Pos	-0.475758161	Pos
Patient 1	1	Patient 1 OXPHOS	405	2.873901598	2.602059991	2.603144373	4.581915541	P	1.502576147	Pos	0.620497038	Norm	-0.536855039	Pos	0.099514013	Pos
Patient 1	1	Patient 1 OXPHOS	406	2.267171728	2.689308859	2.133538908	4.808541802	P	-4.587762288	Int(-)	1.139671395	Norm	-5.753881475	Int(-)	1.020802422	Pos
Patient 1	1	Patient 1 OXPHOS	407	2.786751422	2.597695186	2.556302501	4.451079941	P	0.785862019	Pos	0.594524265	Norm	-0.934715516	Pos	-0.432363104	Pos
Patient 1	1	Patient 1 OXPHOS	408	2.654176542	2.530199698	2.536558443	4.44180507	P	0.265662903	Pos	0.192892389	Norm	-0.485948747	Pos	-0.47006761	Pos
Patient 1	1	Patient 1 OXPHOS	409	2.656098202	2.5132176	2.539076099	4.479172066	P	0.441474483	Pos	0.09184042	Norm	-0.302881889	Pos	-0.31816209	Pos
Patient 1	1	Patient 1 OXPHOS	410	2.859738566	2.633468456	2.696356389	4.596871879	P	1.085136744	Pos	0.807393093	Norm	0.041468662	Pos	0.160314999	Pos
Patient 1	1	Patient 1 OXPHOS	411	2.745855195	2.825426118	2.540329475	4.474929786	P	-1.701058287	Pos	1.949637095	Norm	-3.219141841	Int(+)	-0.335407941	Pos
Patient 1	1	Patient 1 OXPHOS	412	2.509202522	2.571708832	2.514547753	4.363273437	P	-1.383578555	Pos	0.439892474	Norm	-1.081939273	Pos	-0.789316946	Pos
Patient 1	1	Patient 1 OXPHOS	413	2.85308953	2.721810615	2.705863712	4.269185933	P	0.199782485	Pos	1.333073083	Norm	-0.698674472	Pos	-1.171804511	Pos
Patient 1	1	Patient 1 OXPHOS	414	2.5774918	2.414973348	2.401400541	4.488183949	P	0.678429892	Pos	-0.492761968	Norm	-0.670168733	Pos	-0.281526687	Pos
Patient 1	1	Patient 1 OXPHOS	415	2.789580712	2.629409599	2.648360011	4.730612722	P	0.513321902	Pos	0.783240869	Norm	-0.370039597	Pos	0.704002605	Pos
Patient 1	1	Patient 1 OXPHOS	416	2.773786445	2.6599162	2.551449998	4.397801012	P	0.090267524	Pos	0.964770387	Norm	-1.564142992	Pos	-0.648954329	Pos
Patient 1	1	Patient 1 OXPHOS	417	2.496929648	2.350248018	2.40654018	4.318188594	P	0.584308028	Pos	-0.877910019	Norm	-0.014212943	Pos	-0.972597307	Pos
Patient 1	1	Patient 1 OXPHOS	418	2.868056362	2.701567985	2.710963119	4.035229556	P	0.51942334	Pos	1.212619319	Norm	-0.460976993	Pos	-2.122891543	Pos
Patient 1	1	Patient 1 OXPHOS	419	2.204119983	2.669316881	2.230448921	4.282440836	P	-4.948912334	Int(-)	1.020709133	Norm	-4.658979131	Int(-)	-1.11792025	Pos
Patient 1	1	Patient 1 OXPHOS	420	2.876217841	2.761175813	2.682145076	4.628440021	P	0.032151158	Pos	1.567315679	Norm	-1.289964489	Pos	0.288646831	Pos
Patient 1	1	Patient 1 OXPHOS	421	1.672097858	2.998259338	1.963787827	4.221857435	P	-12.6212694	Neg	2.978081113	High	-10.21856811	Neg	-1.36420585	Pos
Patient 1	1	Patient 1 OXPHOS	422	2.652246341	2.586587305	2.120573931	4.194791758	P	-0.279375038	Pos	0.528426821	Norm	-4.912680715	Int(-)	-1.474234119	Pos
Patient 1	1	Patient 1 OXPHOS	423	2.859738566	2.710963119	2.673941999	4.517934494	P	0.359145989	Pos	1.268525061	Norm	-0.895833018	Pos	-0.16058381	Pos
Patient 1	1	Patient 1 OXPHOS	424	2.494154594	2.653212514	2.371067862	4.538598866	P	-2.277450865	Pos	0.924880104	Norm	-3.19088658	Int(+)	-0.076578338	Pos
Patient 1	1	Patient 1 OXPHOS	425	2.857935265	2.715167358	2.730782276	4.145848757	P	0.304101546	Pos	1.293542382	Norm	-0.402994164	Pos	-1.673198791	Pos
Patient 1	1	Patient 1 OXPHOS	426	2.7930916	2.57863921	2.603144373	4.774932813	P	1.019530777	Pos	0.481131686	Norm	-0.316949372	Pos	0.884174073	Pos
Patient 1	1	Patient 1 OXPHOS	427	2.305351369	2.348304863	2.269512944	4.467163966	P	-1.062693778	Pos	-0.889472764	Norm	-1.279532833	Pos	-0.366977804	Pos
Patient 1	1	Patient 1 OXPHOS	428	1.612783857	3.216957207	2.004321374	4.581540075	P	-15.13192494	Neg	4.279442706	Very high	-11.8513156	Neg	0.097987657	Pos
Patient 1	1	Patient 1 OXPHOS	429	2.834420704	2.688419822	2.64738297	4.543633533	P	0.35027175	Pos	1.13438118	Norm	-0.933051977	Pos	-0.056111248	Pos
Patient 1	1	Patient 1 OXPHOS	430	2.802773725	2.756636108	2.743509765	4.387051514	P	-0.563394776	Pos	1.540302167	Norm	-0.672881302	Pos	-0.692653535	Pos
Patient 1	1	Patient 1 OXPHOS	431	2.821513528	2.633468456	2.680335513	4.630112465	P	0.752869574	Pos	0.807393093	Norm	-0.108609204	Pos	0.295445706	Pos
Patient 1	1	Patient 1 OXPHOS	432	2.943494516	2.693726949	2.643452676	4.596102048	P	1.248456927	Pos	1.165961237	Norm	-1.019656924	Pos	0.157185458	Pos
Patient 1	1	Patient 1 OXPHOS	433	2.394451681	2.276461804	2.350248018	4.494238104	P	0.384556891	Pos	-1.316974861	Norm	0.151201324	Pos	-0.256915142	Pos
Patient 1	1	Patient 1 OXPHOS	434	2.639486489	2.78604121	2.587710965	4.416257627	P	-2.256807606	Pos	1.715277216	Norm	-2.407011832	Pos	-0.573923901	Pos
Patient 1	1	Patient 1 OXPHOS	435	2.968015714	2.763427994	2.84509804	4.371695749	P	0.808528376	Pos	1.580717278	Norm	0.21448175	Pos	-0.755078289	Pos
Patient 1	1	Patient 1 OXPHOS	436	3.075911761	2.822168079	2.907948522	4.254403046	P	1.195481139	Pos	1.930250138	Norm	0.251596717	Pos	-1.231900379	Pos
Patient 1	1	Patient 1 OXPHOS	437	2.184691431	2.579783597	2.176091259	4.136974096	P	-4.28036522	Int(+)	0.487941359	Norm	-4.3287198	Int(+)	-1.709276349	Pos
Patient 1	1	Patient 1 OXPHOS	438	2.804820679	2.716837723	2.655138435	4.402381764	P	-0.173076208	Pos	1.303481891	Norm	-1.127030162	Pos	-0.630332507	Pos
Patient 1	1	Patient 1 OXPHOS	439	1.740362689	3.096562438	2.008600172	4.50643738	P	-12.93166298	Neg	3.563033675	Very high	-10.70706403	Neg	-0.207322251	Pos
Patient 1	1	Patient 1 OXPHOS	440	2.075546961	2.646403726	2.10720997	4.753728565	P	-5.852279681	Int(-)	0.884364416	Norm	-5.598658366	Int(-)	0.797973878	Pos
Patient 1	1	Patient 1 OXPHOS	441	1.672097858	2.911157609	2.056904851	4.304641298	P	-11.8184636	Neg	2.459782301	High	-8.540857018	Neg	-1.027670212	Pos
Patient 1	1	Patient 1 OXPHOS	442	2.795880017	2.757396029	2.745855195	4.572232464	P	-0.630394972	Pos	1.544824074	Norm	-0.658050546	Pos	0.060150053	Pos
Patient 1	1	Patient 1 OXPHOS	443	1.785329835	3.40790054	2.178976947	4.367579534	P	-15.3641896	Neg	5.41565094	Very high	-11.96445867	Neg	-0.771811658	Pos
Patient 1	1	Patient 1 OXPHOS	444	2.951337519	2.793790385	2.775974331	4.454738178	P	0.379340846	Pos	1.761388676	Norm	-0.717416937	Pos	-0.417491519	Pos
Patient 1	1	Patient 1 OXPHOS	445	2.618048097	2.684845362	2.658964843	4.426039299	P	-1.496682279	Pos	1.113111355	Norm	-0.791037757	Pos	-0.53415913	Pos
Patient 1	1	Patient 1 OXPHOS	446	2.491361694	2.382017043	2.414973348	4.254040258	P	0.238371289	Pos	-0.688868452	Norm	-0.233513856	Pos	-1.2333752	Pos
Patient 1	1	Patient 1 OXPHOS	447	2.8162413	2.59439255	2.564666064	4.567167577	P	1.073171097	Pos	0.574871933	Norm	-0.82535504	Pos	0.039560112	Pos
Patient 1	1	Patient 1 OXPHOS	448	1.838849091	2.818225894	2.045322979	4.44046827	P	-9.510125541	Neg	1.906792163	Norm	-7.784291532	Neg	-0.475502012	Pos
Patient 1	1	Patient 1 OXPHOS	449	2.36361198	2.730782276	2.220108088	4.133730467	P	-4.137189181	Int(+)	1.386458945	Norm	-5.331334347	Int(-)	-1.722462456	Pos
Patient 1	1	Patient 1 OXPHOS	450	2.834420704	2.770852012	2.729974286	4.461363445	P	-0.421507466	Pos	1.624893895	Norm	-0.932924246	Pos	-0.390558269	Pos
Patient 1	1	Patient 1 OXPHOS	451	1.897627091	2.793790385	2.029383778	4.567049905	P	-8.77257551	Neg	1.761388676	Norm	-7.705598033	Neg	0.039081745	Pos
Patient 1	1	Patient 1 OXPHOS	452	2.918030337	2.674861141	2.611723308	4.61858148	P	1.203933388	Pos	1.053700252	Norm	-1.139816788	Pos	0.248569575	Pos
Patient 1	1	Patient 1 OXPHOS	453	2.924279286	2.711807229	2.748188027	4.523486332	P	0.912075499	Pos	1.273547937	Norm	-0.208463009	Pos	-0.138014298	Pos
Patient 1	1	Patient 1 OXPHOS	454	2.605305046	2.491361694	2.505149978	4.663540744	P	0.204630924	Pos	-0.038213143	Norm	-0.415504991	Pos	0.431339428	Pos
Patient 1	1	Patient 1 OXPHOS	455	1.681241237	2.759667845	2.025305865	4.459120969	P	-10.33489553	Neg	1.558342514	Norm	-7.425280581	Neg	-0.399674456	Pos
Patient 1	1	Patient 1 OXPHOS	456	1.568201724	2.798650645	2.056904851	4.614127031	P	-11.67886862	Neg	1.790309656	Norm	-7.493342651	Neg	0.230461204	Pos
Patient 1	1	Patient 1 OXPHOS	457	2.401400541	2.235528447	2.447158031	4.071771579	P	0.828026596	Pos	-1.560548789	Norm	1.442561539	Pos	-1.974339729	Pos
Patient 1	1	Patient 1 OXPHOS	458	2.595496222	2.462397998	2.465382851	4.366030514	P	0.390700462	Pos	-0.210561605	Norm	-0.516097595	Pos	-0.778108786	Pos
Patient 1	1	Patient 1 OXPHOS	459	3.07809415	2.843232778	2.931966115	4.152532948	P	1.017155439	Pos	2.055595621	High	0.278731384	Pos	-1.646025998	Pos
Patient 1	1	Patient 1 OXPHOS	460	2.85308953	2.670245853	2.612783857	4.6041072	P	0.682763835	Pos	1.026236984	Norm	-1.086576444	Pos	0.189728262	Pos
Patient 1	1	Patient 1 OXPHOS	461	2.788875116	2.737987326	2.414973348	4.326683976	P	-0.509612727	Pos	1.429332597	Norm	-3.574145979	Int(+)	-0.938061604	Pos
Patient 1	1	Patient 1 OXPHOS	462	2.696356389	2.720159303	2.627365857	4.571697188	P	-1.146649602	Pos	1.323246953	Norm	-1.418256648	Pos	0.057974034	Pos
Patient 1	1	Patient 1 OXPHOS	463	2.8162413	2.626340367	2.681241237	4.62978664	P	0.77382567	Pos	0.764977407	Norm	-0.03319839	Pos	0.294121151	Pos
Patient 1	1	Patient 1 OXPHOS	464	2.547774705	2.309630167	2.462397998	4.611181429	P	1.406478522	Pos	-1.119606527	Norm	0.890236148	Pos	0.218486648	Pos
Patient 1	1	Patient 1 OXPHOS	465	1.477121255	2.598790507	2.037426498	4.332579835	P	-10.60930999	Neg	0.601041971	Norm	-5.806107621	Int(-)	-0.914093568	Pos
Patient 1	1	Patient 1 OXPHOS	466	2.854913022	2.69019608	2.740362689	4.637379641	P	0.511723567	Pos	1.144950802	Norm	-0.078905862	Pos	0.324988466	Pos
Patient 1	1	Patient 1 OXPHOS	467	2.46686762	2.330413773	2.401400541	4.641900264	P	0.508746689	Pos	-0.995933687	Norm	0.123854052	Pos	0.343365847	Pos
Patient 1	1	Patient 1 OXPHOS	468	2.936513742	2.666517981	2.730782276	4.524720586	P	1.442759724	Pos	1.00405428	Norm	0.053643299	Pos	-0.132996771	Pos
Patient 1	1	Patient 1 OXPHOS	469	2.503790683	2.777426822	2.525044807	4.406455016	P	-3.355005864	Int(+)	1.664017304	Norm	-2.912949423	Pos	-0.613773791	Pos
Patient 1	1	Patient 1 OXPHOS	470	2.833784375	2.783188691	2.820857989	4.282282156	P	-0.542471837	Pos	1.698303302	Norm	-0.197852901	Pos	-1.11856532	Pos
Patient 1	1	Patient 1 OXPHOS	471	2.184691431	2.607455023	2.214843848	4.150234359	P	-4.539313846	Int(-)	0.652600173	Norm	-4.225237558	Int(+)	-1.655370298	Pos
Patient 1	1	Patient 1 OXPHOS	472	2.681241237	2.392696953	2.610660163	4.590786124	P	1.788981958	Pos	-0.625317647	Norm	1.499476738	Pos	0.135574992	Pos
Patient 1	1	Patient 1 OXPHOS	473	2.285557309	2.860936621	2.23299611	4.419559253	P	-6.028587881	Neg	2.16094233	High	-6.426407726	Neg	-0.560502023	Pos
Patient 1	1	Patient 1 OXPHOS	474	2.563481085	2.477121255	2.436162647	4.505678952	P	-0.025580974	Pos	-0.122950871	Norm	-0.928152678	Pos	-0.210405435	Pos
Patient 1	1	Patient 1 OXPHOS	475	2.878521796	2.725911632	2.80685803	4.395396294	P	0.382360763	Pos	1.357476184	Norm	0.208559934	Pos	-0.658730067	Pos
Patient 1	1	Patient 1 OXPHOS	476	2.92890769	2.771587481	2.854306042	4.371788009	P	0.392389461	Pos	1.629270305	Norm	0.22411071	Pos	-0.754703231	Pos
Patient 1	1	Patient 1 OXPHOS	477	1.681241237	2.867467488	2.071882007	3.730378469	P	-11.33509956	Neg	2.199804252	High	-7.994478551	Neg	-3.36218205	Int(+)
Patient 1	1	Patient 1 OXPHOS	478	2.525044807	2.416640507	2.434568904	4.808987011	P	0.206861275	Pos	-0.482841537	Norm	-0.375074186	Pos	1.0226123	Pos
Patient 1	1	Patient 1 OXPHOS	479	2.592176757	2.942504106	2.579783597	4.317541032	P	-4.126709501	Int(+)	2.646309623	High	-3.943935215	Int(+)	-0.975229795	Pos
Patient 1	1	Patient 1 OXPHOS	480	2.645422269	2.549003262	2.57634135	3.783474788	P	0.013386727	Pos	0.304782988	Norm	-0.289782172	Pos	-3.146333176	Int(+)
Patient 1	1	Patient 1 OXPHOS	481	2.755874856	2.707570176	2.629409599	4.618665089	P	-0.511632666	Pos	1.248335355	Norm	-1.281040125	Pos	0.248909463	Pos
Patient 1	1	Patient 1 OXPHOS	482	2.025305865	2.465382851	2.161368002	4.603079386	P	-4.594582724	Int(-)	-0.192800235	Norm	-3.392607192	Int(+)	0.185549959	Pos
Patient 1	1	Patient 1 OXPHOS	483	2.008600172	3.093421685	2.053078443	4.548684171	P	-10.58034511	Neg	3.544344624	Very high	-10.26311351	Neg	-0.035579227	Pos
Patient 1	1	Patient 1 OXPHOS	484	2.791690649	2.640481437	2.646403726	4.50917563	P	0.427938305	Pos	0.849123836	Norm	-0.492305245	Pos	-0.196190627	Pos
Patient 1	1	Patient 1 OXPHOS	485	2.324282455	2.874481818	2.389166084	4.588585406	P	-5.81844944	Int(-)	2.24154302	High	-5.091807075	Int(-)	0.126628564	Pos
Patient 1	1	Patient 1 OXPHOS	486	2.830588669	2.553883027	2.695481676	4.540904815	P	1.577495738	Pos	0.333820026	Norm	0.780656482	Pos	-0.067204117	Pos
Patient 1	1	Patient 1 OXPHOS	487	2.808210973	2.800029359	2.604226053	4.322632712	P	-0.922125644	Pos	1.798513692	Norm	-2.383431152	Pos	-0.954530936	Pos
Patient 1	1	Patient 1 OXPHOS	488	1.903089987	3.127428778	2.017033339	4.699959069	P	-11.80555459	Neg	3.746703817	Very high	-10.91228173	Neg	0.57938838	Pos
Patient 1	1	Patient 1 OXPHOS	489	2.505149978	2.404833717	2.08278537	4.436957331	P	0.144507531	Pos	-0.553097841	Norm	-3.559953415	Int(+)	-0.489774796	Pos
Patient 1	1	Patient 1 OXPHOS	490	2.834420704	2.699837726	2.562292864	4.318334684	P	0.243331978	Pos	1.202323413	Norm	-1.837066977	Pos	-0.972003416	Pos
Patient 1	1	Patient 1 OXPHOS	491	2.889861721	2.650307523	2.726727209	4.335317459	P	1.189183728	Pos	0.907593959	Norm	0.167856896	Pos	-0.902964489	Pos
Patient 1	1	Patient 1 OXPHOS	492	2.5132176	2.472756449	2.424881637	4.528428166	P	-0.421688532	Pos	-0.148923644	Norm	-0.992858361	Pos	-0.117924598	Pos
Patient 1	1	Patient 1 OXPHOS	493	1.707570176	2.913283902	2.117271296	4.525821952	P	-11.5303149	Neg	2.472434807	High	-7.996130018	Neg	-0.128519461	Pos
Patient 1	1	Patient 1 OXPHOS	494	2.73239376	2.655138435	2.190331698	4.346685415	P	-0.22475683	Pos	0.936340297	Norm	-4.901893109	Int(-)	-0.856751108	Pos
Patient 1	1	Patient 1 OXPHOS	495	1.755874856	2.995635195	2.053078443	4.236638014	P	-11.87084632	Neg	2.962466146	High	-9.36008101	Neg	-1.304119363	Pos
Patient 1	1	Patient 1 OXPHOS	496	2.645422269	2.475671188	2.598790507	4.459377408	P	0.700417874	Pos	-0.13157949	Norm	0.609222913	Pos	-0.398631972	Pos
Patient 1	1	Patient 1 OXPHOS	497	1.806179974	3.115277591	2.012837225	4.441789367	P	-12.53312603	Neg	3.674398187	Very high	-10.83971671	Neg	-0.470131447	Pos
Patient 1	1	Patient 1 OXPHOS	498	3.002597981	2.737192643	2.56937391	3.788380515	P	1.354750385	Pos	1.424603832	Norm	-2.120987118	Pos	-3.126390253	Int(+)
Patient 1	1	Patient 1 OXPHOS	499	1.579783597	2.883093359	2.053078443	4.167199143	P	-12.36027656	Neg	2.292785991	High	-8.31575964	Neg	-1.586404508	Pos
Patient 1	1	Patient 1 OXPHOS	500	2.591064607	2.471291711	2.526339277	4.493388335	P	0.2688508	Pos	-0.157639568	Norm	-0.028487324	Pos	-0.26036965	Pos
Patient 1	1	Patient 1 OXPHOS	501	2.501059262	2.434568904	2.414973348	4.468480257	P	-0.169619325	Pos	-0.376158619	Norm	-0.727041868	Pos	-0.361626774	Pos
Patient 1	1	Patient 1 OXPHOS	502	2.625312451	2.5289167	2.511883361	4.316389751	P	0.02673425	Pos	0.18525791	Norm	-0.705094666	Pos	-0.979910022	Pos
Patient 1	1	Patient 1 OXPHOS	503	2.888179494	2.711807229	2.721810615	4.549052332	P	0.598381581	Pos	1.273547937	Norm	-0.45547866	Pos	-0.034082569	Pos
Patient 1	1	Patient 1 OXPHOS	504	2.899273187	2.669316881	2.712649702	4.432022748	P	1.092862083	Pos	1.020709133	Norm	-0.142471154	Pos	-0.50983502	Pos
Patient 1	1	Patient 1 OXPHOS	505	2.868056362	2.657055853	2.673020907	4.520129665	P	0.936423929	Pos	0.947749892	Norm	-0.398564408	Pos	-0.151659932	Pos
Patient 1	1	Patient 1 OXPHOS	506	2.904715545	2.638489257	2.605305046	4.620115225	P	1.429042528	Pos	0.83726937	Norm	-0.858595425	Pos	0.254804603	Pos
Patient 1	1	Patient 1 OXPHOS	507	2.439332694	2.559906625	2.404833717	4.697342698	P	-1.880475485	Pos	0.369663446	Norm	-1.999063255	Pos	0.568752226	Pos
Patient 1	1	Patient 1 OXPHOS	508	2.761927838	2.652246341	2.705007959	4.524616784	P	0.059034475	Pos	0.919130894	Norm	-0.053792401	Pos	-0.133418751	Pos
Patient 1	1	Patient 1 OXPHOS	509	2.487138375	2.352182518	2.492760389	4.407492879	P	0.481085501	Pos	-0.866398779	Norm	0.775278262	Pos	-0.609554636	Pos
Patient 1	1	Patient 1 OXPHOS	510	2.733197265	2.645422269	2.542825427	4.370716589	P	-0.126774525	Pos	0.878524258	Norm	-1.50893222	Pos	-0.759058804	Pos
Patient 1	1	Patient 1 OXPHOS	511	2.862131379	2.707570176	2.632457292	4.591843411	P	0.411716688	Pos	1.248335355	Norm	-1.252498903	Pos	0.139873111	Pos
Patient 1	1	Patient 1 OXPHOS	512	1.653212514	2.829303773	2.037426498	4.631291536	P	-11.22489899	Neg	1.97271108	Norm	-7.961435095	Neg	0.300238906	Pos
Patient 1	1	Patient 1 OXPHOS	513	2.361727836	2.780317312	2.086359831	4.650210355	P	-4.615984876	Int(-)	1.681217162	Norm	-7.046532023	Neg	0.377148298	Pos
Patient 1	1	Patient 1 OXPHOS	514	2.950364854	2.868056362	2.776701184	4.502631928	P	-0.323998482	Pos	2.203308347	High	-1.406545185	Pos	-0.222792299	Pos
Patient 1	1	Patient 1 OXPHOS	515	2.922206277	2.818885415	2.762678564	4.195041281	P	-0.108528474	Pos	1.910716643	Norm	-1.07710672	Pos	-1.473219751	Pos
Patient 1	1	Patient 1 OXPHOS	516	1.633468456	3.119585775	2.033423755	4.628215178	P	-14.06743664	Neg	3.700034031	Very high	-10.68730091	Neg	0.287732792	Pos
Patient 1	1	Patient 1 OXPHOS	517	2.369215857	2.638489257	2.374748346	4.704304981	P	-3.225657882	Int(+)	0.83726937	Norm	-3.018333852	Int(+)	0.597055526	Pos
Patient 1	1	Patient 1 OXPHOS	518	2.897627091	2.876794976	2.7930916	4.329113003	P	-0.863460421	Pos	2.255307469	High	-1.335051287	Pos	-0.928187047	Pos
Patient 1	1	Patient 1 OXPHOS	519	2.895974732	2.752816431	2.679427897	4.504144509	P	0.282052992	Pos	1.51757318	Norm	-1.237023698	Pos	-0.216643303	Pos
Patient 1	1	Patient 1 OXPHOS	520	2.536558443	2.761927838	2.322219295	4.234390722	P	-2.925583603	Pos	1.571790606	Norm	-4.666662967	Int(-)	-1.313255126	Pos
Patient 1	1	Patient 1 OXPHOS	521	2.411619706	2.436162647	2.294466226	4.44557307	P	-0.962126554	Pos	-0.366675051	Norm	-1.871069553	Pos	-0.454749814	Pos
Patient 1	1	Patient 1 OXPHOS	522	2.170261715	2.79518459	2.075546961	4.566790912	P	-6.417616841	Neg	1.769684892	Norm	-7.286514923	Neg	0.038028882	Pos
Patient 1	1	Patient 1 OXPHOS	523	2.640481437	2.579783597	2.562292864	4.459377408	P	-0.317920185	Pos	0.487941359	Norm	-0.71042937	Pos	-0.398631972	Pos
Patient 1	1	Patient 1 OXPHOS	524	2.88422877	2.812244697	2.725094521	4.31609621	P	-0.376196954	Pos	1.871201054	Norm	-1.36661198	Pos	-0.981103336	Pos
Patient 1	1	Patient 1 OXPHOS	525	2.754348336	2.608526034	2.575187845	4.477916732	P	0.40270286	Pos	0.65897322	Norm	-0.859467172	Pos	-0.323265311	Pos
Patient 1	1	Patient 1 OXPHOS	526	1.886490725	3.130976692	2.11058971	4.11058971	P	-11.98168248	Neg	3.767815677	Very high	-10.07234834	Neg	-1.816535007	Pos
Patient 1	1	Patient 1 OXPHOS	527	2.338456494	2.447158031	2.305351369	4.270818533	P	-1.701231701	Pos	-0.301247021	Norm	-1.872366311	Pos	-1.165167612	Pos
Patient 1	1	Patient 1 OXPHOS	528	2.049218023	2.643452676	2.127104798	4.002511631	P	-6.053551765	Neg	0.866804196	Norm	-5.384646126	Int(-)	-2.255897511	Pos
Patient 1	1	Patient 1 OXPHOS	529	2.844477176	2.665580991	2.645422269	4.565706178	P	0.65161284	Pos	0.998478724	Norm	-0.737091647	Pos	0.033619184	Pos
Patient 1	1	Patient 1 OXPHOS	530	2.945468585	2.804139432	2.790988475	4.189770956	P	0.231490186	Pos	1.82297068	Norm	-0.673925237	Pos	-1.494644843	Pos
Patient 1	1	Patient 1 OXPHOS	531	2.278753601	3.019946682	2.037426498	4.229681842	P	-7.562789435	Neg	3.107131642	Very high	-9.73118653	Neg	-1.332397818	Pos
Patient 1	1	Patient 1 OXPHOS	532	2.214843848	2.542825427	2.201397124	4.415023456	P	-3.672205909	Int(+)	0.268021783	Norm	-3.744780788	Int(+)	-0.578941093	Pos
Patient 1	1	Patient 1 OXPHOS	533	1.653212514	2.932980822	2.012837225	4.523811476	P	-12.1837752	Neg	2.589641324	High	-9.155517023	Neg	-0.136692513	Pos
Patient 1	1	Patient 1 OXPHOS	534	3.049605613	2.968482949	2.949877704	4.247948729	P	-0.40153572	Pos	2.800896716	High	-0.727437573	Pos	-1.258138678	Pos
Patient 1	1	Patient 1 OXPHOS	535	2.833147112	2.716837723	2.666517981	3.613947477	P	0.073063857	Pos	1.303481891	Norm	-1.020467211	Pos	-3.835501086	Int(+)
Patient 1	1	Patient 1 OXPHOS	536	2.840733235	2.666517981	2.613841822	4.591465309	P	0.610294856	Pos	1.00405428	Norm	-1.041685356	Pos	0.138336039	Pos
Patient 1	1	Patient 1 OXPHOS	537	1.544068044	2.723455672	2.021189299	4.355355723	P	-11.18986163	Neg	1.342861993	Norm	-7.125474558	Neg	-0.82150429	Pos
Patient 1	1	Patient 1 OXPHOS	538	2.545307116	2.515873844	2.496929648	4.345981122	P	-0.546654025	Pos	0.107646396	Norm	-0.722722716	Pos	-0.859614224	Pos
Patient 1	1	Patient 1 OXPHOS	539	2.62324929	2.56937391	2.451786436	4.184151776	P	-0.370217208	Pos	0.42599852	Norm	-1.648033544	Pos	-1.517488118	Pos
Patient 1	1	Patient 1 OXPHOS	540	2.924279286	2.77524626	2.814913181	4.415323983	P	0.317927887	Pos	1.651041867	Norm	-0.17899177	Pos	-0.577719382	Pos
Patient 1	1	Patient 1 OXPHOS	541	2.854306042	2.725911632	2.665580991	4.585088317	P	0.171949995	Pos	1.357476184	Norm	-1.11435661	Pos	0.112412085	Pos
Patient 1	1	Patient 1 OXPHOS	542	2.376576957	2.907948522	2.330413773	4.297716751	P	-5.67583279	Int(-)	2.44068663	High	-5.953351267	Int(-)	-1.055820105	Pos
Patient 1	1	Patient 1 OXPHOS	543	2.892651034	2.740362689	2.750508395	4.263328285	P	0.369793059	Pos	1.443467194	Norm	-0.454692399	Pos	-1.195617211	Pos
Patient 1	1	Patient 1 OXPHOS	544	2.846955325	2.657055853	2.620136055	4.563991023	P	0.753020175	Pos	0.947749892	Norm	-0.89393089	Pos	0.026646679	Pos
Patient 1	1	Patient 1 OXPHOS	545	2.260071388	2.726727209	2.230448921	4.54409286	P	-4.998971706	Int(-)	1.362329273	Norm	-5.196560392	Int(-)	-0.054243973	Pos
Patient 1	1	Patient 1 OXPHOS	546	2.814913181	2.721810615	2.252853031	4.490197346	P	-0.131939077	Pos	1.333073083	Norm	-4.940752489	Int(-)	-0.273341763	Pos
Patient 1	1	Patient 1 OXPHOS	547	2.392696953	2.40654018	2.350248018	4.378779331	P	-0.849078672	Pos	-0.542943529	Norm	-1.07020212	Pos	-0.726281882	Pos
Patient 1	1	Patient 1 OXPHOS	548	2.795880017	2.614897216	2.669316881	4.490084955	P	0.704044653	Pos	0.696884939	Norm	-0.037460817	Pos	-0.27379866	Pos
Patient 1	1	Patient 1 OXPHOS	549	2.5132176	2.45484486	2.499687083	4.597102562	P	-0.253875776	Pos	-0.25550655	Norm	-0.123750803	Pos	0.161252781	Pos
Patient 1	1	Patient 1 OXPHOS	550	2.910624405	2.828659897	2.627365857	4.137512353	P	-0.30054747	Pos	1.968879694	Norm	-2.434927881	Pos	-1.707088208	Pos
Patient 1	1	Patient 1 OXPHOS	551	2.439332694	2.658964843	2.037426498	4.639625919	P	-2.807770758	Pos	0.959109335	Norm	-6.36998319	Neg	0.334120109	Pos
Patient 1	1	Patient 1 OXPHOS	552	2.807535028	2.611723308	2.64246452	4.503831524	P	0.835098283	Pos	0.6779986	Norm	-0.259218028	Pos	-0.217915661	Pos
Patient 1	1	Patient 1 OXPHOS	553	2.871572936	2.627365857	2.625312451	4.564926326	P	1.245191081	Pos	0.77107958	Norm	-0.566757835	Pos	0.030448906	Pos
Patient 1	1	Patient 1 OXPHOS	554	2.790285164	2.591064607	2.603144373	4.634074025	P	0.878708255	Pos	0.555069007	Norm	-0.433619089	Pos	0.311550371	Pos
Patient 1	1	Patient 1 OXPHOS	555	2.222716471	2.750508395	2.303196057	4.534800035	P	-5.54547634	Int(-)	1.503839211	Norm	-4.737928519	Int(-)	-0.092021468	Pos
Patient 1	1	Patient 1 OXPHOS	556	2.72916479	2.614897216	2.697229343	3.810568529	P	0.124097849	Pos	0.696884939	Norm	0.224027465	Pos	-3.036190821	Int(+)
Patient 1	1	Patient 1 OXPHOS	557	2.84135947	2.686636269	2.736396502	4.46686762	P	0.427279789	Pos	1.12376815	Norm	-0.082636418	Pos	-0.368182518	Pos
Patient 1	1	Patient 1 OXPHOS	558	2.85308953	2.761927838	2.747411808	4.185542155	P	-0.175809515	Pos	1.571790606	Norm	-0.685984033	Pos	-1.511835904	Pos
Patient 1	1	Patient 1 OXPHOS	559	2.87909588	2.796574333	2.786751422	4.457669994	P	-0.274158577	Pos	1.777954561	Norm	-0.642647743	Pos	-0.405573006	Pos
Patient 1	1	Patient 1 OXPHOS	560	2.826074803	2.64246452	2.671172843	4.578524605	P	0.708232778	Pos	0.860924173	Norm	-0.278899521	Pos	0.08572907	Pos
Patient 1	1	Patient 1 OXPHOS	561	2.093421685	2.725094521	2.324282455	4.555046057	P	-6.431753827	Neg	1.352613964	Norm	-4.302621679	Int(+)	-0.009716686	Pos
Patient 1	1	Patient 1 OXPHOS	562	2.772321707	2.62324929	2.450249108	4.563564139	P	0.42100883	Pos	0.746583954	Norm	-2.168094288	Pos	0.024911299	Pos
Patient 1	1	Patient 1 OXPHOS	563	2.552668216	2.662757832	2.498310554	4.557555321	P	-1.858198487	Pos	0.981679515	Norm	-2.088544563	Pos	0.000484055	Pos
Patient 1	1	Patient 1 OXPHOS	564	2.57863921	2.683947131	2.515873844	4.585325344	P	-1.830769177	Pos	1.107766432	Norm	-2.122781577	Pos	0.113375653	Pos
Patient 1	1	Patient 1 OXPHOS	565	2.404833717	2.683047038	2.460897843	4.18828148	P	-3.332853966	Int(+)	1.102410432	Norm	-2.629240736	Pos	-1.500699913	Pos
Patient 1	1	Patient 1 OXPHOS	566	2.762678564	2.579783597	2.672097858	4.517354274	P	0.744409817	Pos	0.487941359	Norm	0.318324398	Pos	-0.162942539	Pos
Patient 1	1	Patient 1 OXPHOS	567	2.873320602	2.741939078	2.720985744	4.475191602	P	0.187083652	Pos	1.452847492	Norm	-0.745907779	Pos	-0.334343599	Pos
Patient 1	1	Patient 1 OXPHOS	568	2.752816431	2.675778342	2.720985744	4.402862958	P	-0.240544535	Pos	1.059158055	Norm	-0.125048965	Pos	-0.628376343	Pos
Patient 1	1	Patient 1 OXPHOS	569	2.916980047	2.774516966	2.740362689	4.344745854	P	0.261350868	Pos	1.646702203	Norm	-0.870041002	Pos	-0.864635876	Pos
Patient 1	1	Patient 1 OXPHOS	570	2.799340549	2.894869657	2.550228353	4.358201437	P	-1.885316521	Pos	2.362860849	High	-3.775653843	Int(+)	-0.809935802	Pos
Patient 1	1	Patient 1 OXPHOS	571	2.79518459	2.658964843	2.643452676	4.586114499	P	0.285163055	Pos	0.959109335	Norm	-0.693444223	Pos	0.116583752	Pos
Patient 1	1	Patient 1 OXPHOS	572	2.698970004	2.572871602	2.695481676	4.634578023	P	0.255309985	Pos	0.446811538	Norm	0.602319929	Pos	0.313599237	Pos
Patient 1	1	Patient 1 OXPHOS	573	2.530199698	2.414973348	2.522444234	4.350364332	P	0.267293052	Pos	-0.492761968	Norm	0.463877707	Pos	-0.841795457	Pos
Patient 1	1	Patient 1 OXPHOS	574	1.892094603	2.740362689	2.127104798	4.272375437	P	-8.323359126	Neg	1.443467194	Norm	-6.291775743	Neg	-1.158838434	Pos
Patient 1	1	Patient 1 OXPHOS	575	1.698970004	2.935003151	2.021189299	4.574841195	P	-11.80548472	Neg	2.601675195	High	-9.09619749	Neg	0.070755152	Pos
Patient 1	1	Patient 1 OXPHOS	576	2.563481085	2.482873584	2.550228353	4.334514066	P	-0.079473408	Pos	-0.08872164	Norm	0.086576684	Pos	-0.906230472	Pos
Patient 1	1	Patient 1 OXPHOS	577	2.851869601	2.614897216	2.689308859	4.570601309	P	1.190754825	Pos	0.696884939	Norm	0.149827144	Pos	0.053519029	Pos
Patient 1	1	Patient 1 OXPHOS	578	2.780317312	2.648360011	2.624282096	4.34095941	P	0.255276691	Pos	0.896005288	Norm	-0.773479191	Pos	-0.88002865	Pos
Patient 1	1	Patient 1 OXPHOS	579	2.794488047	2.6599162	2.657055853	4.410861554	P	0.27019759	Pos	0.964770387	Norm	-0.574955345	Pos	-0.59586019	Pos
Patient 1	1	Patient 1 OXPHOS	580	2.878521796	2.742725131	2.766412847	4.284114768	P	0.224912573	Pos	1.457524904	Norm	-0.327941694	Pos	-1.111115326	Pos
Patient 1	1	Patient 1 OXPHOS	581	1.591064607	2.798650645	2.113943352	4.488099267	P	-11.48030159	Neg	1.790309656	Norm	-6.959473092	Neg	-0.281870942	Pos
Patient 1	1	Patient 1 OXPHOS	582	2.806179974	2.669316881	2.675778342	4.581744915	P	0.283762462	Pos	1.020709133	Norm	-0.487824788	Pos	0.098820378	Pos
Patient 1	1	Patient 1 OXPHOS	583	2.892651034	2.810232518	2.80140371	4.405585387	P	-0.284229655	Pos	1.859227584	Norm	-0.63357583	Pos	-0.617309037	Pos
Patient 1	1	Patient 1 OXPHOS	584	2.829946696	2.589949601	2.64738297	4.584964109	P	1.233949067	Pos	0.548434166	Norm	-0.008690731	Pos	0.11190715	Pos
Patient 1	1	Patient 1 OXPHOS	585	2.814913181	2.7355989	2.079181246	4.706478812	P	-0.261024442	Pos	1.415120265	Norm	-6.695966505	Neg	0.605892652	Pos
Patient 1	1	Patient 1 OXPHOS	586	2.820201459	2.710963119	2.469822016	4.451387254	P	0.015581634	Pos	1.268525061	Norm	-2.807356479	Pos	-0.431113806	Pos
Patient 1	1	Patient 1 OXPHOS	587	2.591064607	2.693726949	2.606381365	4.53878731	P	-1.814292829	Pos	1.165961237	Norm	-1.366847239	Pos	-0.075812269	Pos
Patient 1	1	Patient 1 OXPHOS	588	1.556302501	2.720985744	2.017033339	4.679555077	P	-11.06057069	Neg	1.328164688	Norm	-7.141301396	Neg	0.496441414	Pos
Patient 1	1	Patient 1 OXPHOS	589	2.872156273	2.696356389	2.59439255	4.213305206	P	0.603869472	Pos	1.181607717	Norm	-1.503792645	Pos	-1.398972649	Pos
Patient 1	1	Patient 1 OXPHOS	590	2.84260924	2.715167358	2.7084209	4.562780428	P	0.170926264	Pos	1.293542382	Norm	-0.612397455	Pos	0.021725332	Pos
Patient 1	1	Patient 1 OXPHOS	591	2.549003262	2.394451681	2.575187845	4.304748959	P	0.62298378	Pos	-0.614876141	Norm	1.150684229	Pos	-1.027232544	Pos
Patient 1	1	Patient 1 OXPHOS	592	2.836324116	2.69019608	2.749736316	4.481184555	P	0.350176338	Pos	1.144950802	Norm	0.008883965	Pos	-0.309980852	Pos
Patient 1	1	Patient 1 OXPHOS	593	1.662757832	3.051923916	2.06069784	4.191758321	P	-13.19493344	Neg	3.297412164	Very high	-9.809291235	Neg	-1.486565743	Pos
Patient 1	1	Patient 1 OXPHOS	594	2.829946696	2.575187845	2.640481437	4.531644939	P	1.3722755	Pos	0.46059434	Norm	0.065269644	Pos	-0.104847666	Pos
Patient 1	1	Patient 1 OXPHOS	595	2.791690649	2.816903839	2.829303773	4.331245037	P	-1.22338307	Pos	1.89892528	Norm	-0.435017615	Pos	-0.919519833	Pos
Patient 1	1	Patient 1 OXPHOS	596	2.130333768	2.439332694	2.1430148	4.468022226	P	-3.437303825	Int(+)	-0.347811689	Norm	-3.319837424	Int(+)	-0.363488776	Pos
Patient 1	1	Patient 1 OXPHOS	597	2.803457116	2.646403726	2.675778342	4.682388791	P	0.474733547	Pos	0.884364416	Norm	-0.272739354	Pos	0.507961118	Pos
Patient 1	1	Patient 1 OXPHOS	598	2.721810615	2.582063363	2.596597096	4.547356203	P	0.367762541	Pos	0.501507107	Norm	-0.410442185	Pos	-0.040977727	Pos
Patient 1	1	Patient 1 OXPHOS	599	2.45331834	2.309630167	2.396199347	4.276783385	P	0.585588325	Pos	-1.119606527	Norm	0.27023303	Pos	-1.140919104	Pos
Patient 1	1	Patient 1 OXPHOS	600	2.835056102	2.684845362	2.702430536	4.49550271	P	0.389274164	Pos	1.113111355	Norm	-0.383944962	Pos	-0.251774226	Pos
Patient 1	1	Patient 1 OXPHOS	601	2.071882007	2.909556029	2.178976947	4.440672988	P	-8.334669831	Neg	2.450252103	High	-7.384450132	Neg	-0.474669784	Pos
Patient 1	1	Patient 1 OXPHOS	602	2.802089258	2.611723308	2.686636269	4.55711002	P	0.787758507	Pos	0.6779986	Norm	0.154593303	Pos	-0.001326196	Pos
Patient 1	1	Patient 1 OXPHOS	603	2.356025857	2.997823081	2.409933123	3.975615598	P	-6.688210347	Neg	2.975485162	High	-6.046399794	Neg	-2.365236136	Pos
Patient 1	1	Patient 1 OXPHOS	604	2.840733235	2.709269961	2.728353782	4.406097144	P	0.209852225	Pos	1.258449924	Norm	-0.370393389	Pos	-0.615228623	Pos
Patient 1	1	Patient 1 OXPHOS	605	2.704150517	2.544068044	2.235528447	4.305802629	P	0.570208452	Pos	0.275415977	Norm	-3.436654723	Int(+)	-1.022949132	Pos
Patient 1	1	Patient 1 OXPHOS	606	2.892651034	2.755874856	2.765668555	4.294576439	P	0.224541441	Pos	1.535772334	Norm	-0.458281233	Pos	-1.068586203	Pos
Patient 1	1	Patient 1 OXPHOS	607	2.28780173	2.977723605	2.318063335	4.276599654	P	-7.093503093	Neg	2.855883241	High	-6.71801396	Neg	-1.141666014	Pos
Patient 1	1	Patient 1 OXPHOS	608	2.731588765	2.772321707	2.57634135	4.397679354	P	-1.328526104	Pos	1.633639315	Norm	-2.38493345	Pos	-0.649448898	Pos
Patient 1	1	Patient 1 OXPHOS	609	2.127104798	2.50242712	2.285557309	4.186391216	P	-4.056632799	Int(+)	0.027631672	Norm	-2.57692824	Pos	-1.508384274	Pos
Patient 1	1	Patient 1 OXPHOS	610	2.703291378	2.607455023	2.615950052	4.314457123	P	-0.031103535	Pos	0.652600173	Norm	-0.467538684	Pos	-0.987766605	Pos
Patient 1	1	Patient 1 OXPHOS	611	2.779596491	2.633468456	2.653212514	4.54466324	P	0.388510082	Pos	0.807393093	Norm	-0.362687825	Pos	-0.051925247	Pos
Patient 1	1	Patient 1 OXPHOS	612	2.823474229	2.723455672	2.636487896	4.315865431	P	-0.072953132	Pos	1.342861993	Norm	-1.363751146	Pos	-0.982041506	Pos
Patient 1	1	Patient 1 OXPHOS	613	2.951337519	2.728353782	2.794488047	4.446816666	P	0.992177705	Pos	1.372008195	Norm	0.069805771	Pos	-0.449694307	Pos
Patient 1	1	Patient 1 OXPHOS	614	2.769377326	2.626340367	2.693726949	4.495849485	P	0.366456535	Pos	0.764977407	Norm	0.083765876	Pos	-0.250364503	Pos
Patient 1	1	Patient 1 OXPHOS	615	2.827369273	2.604226053	2.672097858	4.389449613	P	1.077766758	Pos	0.633386187	Norm	0.088793408	Pos	-0.682904708	Pos
Patient 1	1	Patient 1 OXPHOS	616	2.049218023	2.033423755	2.288919606	4.932499132	P	-0.338947017	Pos	-2.763172684	Low	1.854442825	Pos	1.524717769	Pos
Patient 1	1	Patient 1 OXPHOS	617	2.487138375	2.354108439	2.487138375	3.960137675	P	0.463049338	Pos	-0.854938587	Norm	0.70453723	Pos	-2.42815749	Pos
Patient 1	1	Patient 1 OXPHOS	618	2.475671188	2.63748973	2.460897843	4.489930369	P	-2.290966106	Pos	0.831321682	Norm	-2.201951542	Pos	-0.274427087	Pos
Patient 1	1	Patient 1 OXPHOS	619	2.820201459	2.673941999	2.604226053	4.364888545	P	0.362303344	Pos	1.048230897	Norm	-1.201413669	Pos	-0.782751157	Pos
Patient 1	1	Patient 1 OXPHOS	620	2.485721426	2.413299764	2.419955748	4.506667355	P	-0.103702994	Pos	-0.502720628	Norm	-0.480609535	Pos	-0.206387348	Pos
Patient 1	1	Patient 1 OXPHOS	621	1.462397998	2.721810615	2.049218023	4.471467741	P	-11.88420101	Neg	1.333073083	Norm	-6.847629364	Neg	-0.34948196	Pos
Patient 1	1	Patient 1 OXPHOS	622	2.414973348	2.374748346	2.336459734	4.486487153	P	-0.357569404	Pos	-0.732120828	Norm	-0.900774902	Pos	-0.288424559	Pos
Patient 1	1	Patient 1 OXPHOS	623	1.959041392	2.661812686	2.033423755	4.630743056	P	-7.008883627	Neg	0.976055423	Norm	-6.434143594	Neg	0.298009207	Pos
Patient 1	1	Patient 1 OXPHOS	624	2.619093331	2.475671188	2.624282096	4.632376297	P	0.471508667	Pos	-0.13157949	Norm	0.84806877	Pos	0.304648711	Pos
Patient 1	1	Patient 1 OXPHOS	625	2.264817823	2.58546073	2.322219295	4.407424899	P	-3.636923512	Int(+)	0.521723136	Norm	-3.012935753	Int(+)	-0.609830993	Pos
Patient 1	1	Patient 1 OXPHOS	626	1.826074803	2.907411361	2.184691431	4.153082804	P	-10.44774264	Neg	2.437490254	High	-7.311060151	Neg	-1.643790706	Pos
Patient 1	1	Patient 1 OXPHOS	627	2.741151599	2.572871602	2.599883072	4.499783276	P	0.622023505	Pos	0.446811538	Norm	-0.293346669	Pos	-0.234372728	Pos
Patient 1	1	Patient 1 OXPHOS	628	2.613841822	2.465382851	2.5132176	4.505204262	P	0.522236557	Pos	-0.192800235	Norm	-0.095940559	Pos	-0.212335163	Pos
Patient 1	1	Patient 1 OXPHOS	629	2.959518377	2.772321707	2.768638101	4.401038478	P	0.651419214	Pos	1.633639315	Norm	-0.584756121	Pos	-0.635793278	Pos
Patient 1	1	Patient 1 OXPHOS	630	1.591064607	2.499687083	2.017033339	4.646599752	P	-8.691432656	Neg	0.01132708	Norm	-5.067171457	Int(-)	0.362470358	Pos
Patient 1	1	Patient 1 OXPHOS	631	2.925312091	2.668385917	2.796574333	4.199645493	P	1.327897573	Pos	1.015169433	Norm	0.652346746	Pos	-1.454502557	Pos
Patient 1	1	Patient 1 OXPHOS	632	2.84135947	2.666517981	2.706717782	4.586778532	P	0.61573771	Pos	1.00405428	Norm	-0.171757991	Pos	0.119283201	Pos
Patient 1	1	Patient 1 OXPHOS	633	2.742725131	2.607455023	2.624282096	4.452767477	P	0.311695676	Pos	0.652600173	Norm	-0.389481269	Pos	-0.425502878	Pos
Patient 1	1	Patient 1 OXPHOS	634	1.919078092	2.436162647	2.117271296	4.542252627	P	-5.244220056	Int(-)	-0.366675051	Norm	-3.531250427	Int(+)	-0.06172495	Pos
Patient 1	1	Patient 1 OXPHOS	635	2.810904281	2.62324929	2.589949601	4.558996405	P	0.75639424	Pos	0.746583954	Norm	-0.859389161	Pos	0.006342399	Pos
Patient 1	1	Patient 1 OXPHOS	636	2.741939078	2.617000341	2.640481437	4.543049361	P	0.215441178	Pos	0.709399584	Norm	-0.327341579	Pos	-0.058486042	Pos
Patient 1	1	Patient 1 OXPHOS	637	2.818225894	2.614897216	2.591064607	4.274111645	P	0.898294451	Pos	0.696884939	Norm	-0.77054027	Pos	-1.151780345	Pos
Patient 1	1	Patient 1 OXPHOS	638	2.252853031	2.984527313	2.294466226	4.287241711	P	-7.459552082	Neg	2.896368703	High	-7.001713938	Neg	-1.098403577	Pos
Patient 1	1	Patient 1 OXPHOS	639	2.831229694	2.745074792	2.701567985	4.393610296	P	-0.20796616	Pos	1.471506556	Norm	-0.957130137	Pos	-0.665990562	Pos
Patient 1	1	Patient 1 OXPHOS	640	2.436162647	2.322219295	2.36361198	4.676940402	P	0.31861385	Pos	-1.044694929	Norm	-0.153160282	Pos	0.48581215	Pos
Patient 1	1	Patient 1 OXPHOS	641	2.920123326	2.706717782	2.773054693	4.282599457	P	0.923641548	Pos	1.243263186	Norm	0.072177454	Pos	-1.117275417	Pos
Patient 1	1	Patient 1 OXPHOS	642	2.841984805	2.722633923	2.694605199	4.460702441	P	0.095582081	Pos	1.337972173	Norm	-0.811825193	Pos	-0.393245403	Pos
Patient 1	1	Patient 1 OXPHOS	643	2.800029359	2.689308859	2.749736316	4.318793505	P	0.043064907	Pos	1.139671395	Norm	0.017212527	Pos	-0.970138204	Pos
Patient 1	1	Patient 1 OXPHOS	644	2.937517892	2.733999287	2.743509765	4.443466393	P	0.819216374	Pos	1.405601767	Norm	-0.460519372	Pos	-0.463313944	Pos
Patient 1	1	Patient 1 OXPHOS	645	1.770852012	2.501059262	2.049218023	4.5053942	P	-7.141170289	Neg	0.019492234	Norm	-4.778498347	Int(-)	-0.211563019	Pos
Patient 1	1	Patient 1 OXPHOS	646	1.995635195	2.436162647	2.06069784	4.367933354	P	-4.578642446	Int(-)	-0.366675051	Norm	-4.061300402	Int(+)	-0.7703733	Pos
Patient 1	1	Patient 1 OXPHOS	647	2.866287339	2.700703717	2.764922985	4.145320739	P	0.512145772	Pos	1.207476493	Norm	0.052477035	Pos	-1.675345306	Pos
Patient 1	1	Patient 1 OXPHOS	648	2.897077003	2.761927838	2.79518459	4.440940552	P	0.206319189	Pos	1.571790606	Norm	-0.238732258	Pos	-0.473582077	Pos
Patient 1	1	Patient 1 OXPHOS	649	2.445604203	2.371067862	2.389166084	4.800056889	P	-0.056827437	Pos	-0.754021545	Norm	-0.372459694	Pos	0.986309278	Pos
Patient 1	1	Patient 1 OXPHOS	650	2.902002891	2.777426822	2.743509765	4.216983559	P	0.104011701	Pos	1.664017304	Norm	-0.867866707	Pos	-1.384019289	Pos
Patient 1	1	Patient 1 OXPHOS	651	2.440909082	2.392696953	2.334453751	4.471629039	P	-0.300259077	Pos	-0.625317647	Norm	-1.088148143	Pos	-0.348826247	Pos
Patient 1	1	Patient 1 OXPHOS	652	2.086359831	2.629409599	2.214843848	4.438304965	P	-5.599429581	Int(-)	0.783240869	Norm	-4.431116108	Int(+)	-0.484296351	Pos
Patient 1	1	Patient 1 OXPHOS	653	1.880813592	2.899820502	2.068185862	4.530379016	P	-9.902481533	Neg	2.392320854	High	-8.329999815	Neg	-0.109993938	Pos
Patient 1	1	Patient 1 OXPHOS	654	2.654176542	2.442479769	2.598790507	4.499123233	P	1.087459398	Pos	-0.329085019	Norm	0.920901143	Pos	-0.237055956	Pos
Patient 1	1	Patient 1 OXPHOS	655	2.50242712	2.428134794	2.378397901	4.323025094	P	-0.097449209	Pos	-0.414444788	Norm	-1.009293743	Pos	-0.952935812	Pos
Patient 1	1	Patient 1 OXPHOS	656	1.826074803	2.604226053	2.012837225	4.562031019	P	-7.626597102	Neg	0.633386187	Norm	-6.087433722	Neg	0.018678809	Pos
Patient 1	1	Patient 1 OXPHOS	657	2.536558443	2.404833717	2.44870632	4.257990387	P	0.417553325	Pos	-0.553097841	Norm	-0.131747027	Pos	-1.217317006	Pos
Patient 1	1	Patient 1 OXPHOS	658	2.899820502	2.895422546	2.843232778	4.406642355	P	-1.018479277	Pos	2.366150816	High	-1.040498038	Pos	-0.613012214	Pos
Patient 1	1	Patient 1 OXPHOS	659	1.568201724	2.758911892	2.033423755	4.338894551	P	-11.30988291	Neg	1.55384422	Norm	-7.342219351	Neg	-0.888422779	Pos
Patient 1	1	Patient 1 OXPHOS	660	2.451786436	2.392696953	2.392696953	4.082174775	P	-0.205700722	Pos	-0.625317647	Norm	-0.542499843	Pos	-1.932048319	Pos
Patient 1	1	Patient 1 OXPHOS	661	2.657055853	2.440909082	2.599883072	4.376065722	P	1.12720462	Pos	-0.338431391	Norm	0.945885918	Pos	-0.737313335	Pos
Patient 1	1	Patient 1 OXPHOS	662	2.431363764	2.46686762	2.255272505	4.379269249	P	-1.078166395	Pos	-0.183965118	Norm	-2.526712157	Pos	-0.72429025	Pos
Patient 1	1	Patient 1 OXPHOS	663	1.431363764	2.58546073	2.06069784	4.528080714	P	-10.8825386	Neg	0.521723136	Norm	-5.463080897	Int(-)	-0.119337067	Pos
Patient 1	1	Patient 1 OXPHOS	664	2.387389826	2.247973266	2.292256071	4.409713386	P	0.5898545	Pos	-1.486495895	Norm	-0.124444844	Pos	-0.600527762	Pos
Patient 1	1	Patient 1 OXPHOS	665	2.799340549	2.608526034	2.64246452	4.419460073	P	0.793820921	Pos	0.65897322	Norm	-0.229198201	Pos	-0.560905215	Pos
Patient 1	1	Patient 1 OXPHOS	666	2.797267541	2.771587481	2.854306042	4.254982879	P	-0.751128102	Pos	1.629270305	Norm	0.22411071	Pos	-1.229543226	Pos
Patient 1	1	Patient 1 OXPHOS	667	2.7084209	2.462397998	2.584331224	4.586272158	P	1.37248213	Pos	-0.210561605	Norm	0.598390563	Pos	0.117224673	Pos
Patient 1	1	Patient 1 OXPHOS	668	1.568201724	2.907948522	2.103803721	4.304619763	P	-12.69035752	Neg	2.44068663	High	-8.072470137	Neg	-1.027757759	Pos
Patient 1	1	Patient 1 OXPHOS	669	2.940516485	2.758911892	2.742725131	4.473253337	P	0.611931585	Pos	1.55384422	Norm	-0.701573439	Pos	-0.342223096	Pos
Patient 1	1	Patient 1 OXPHOS	670	2.5289167	2.710963119	2.545307116	4.365487985	P	-2.515586391	Pos	1.268525061	Norm	-2.100460767	Pos	-0.780314293	Pos
Patient 1	1	Patient 1 OXPHOS	671	2.718501689	2.482873584	2.607455023	4.662276064	P	1.268311768	Pos	-0.08872164	Norm	0.622769048	Pos	0.426198211	Pos
Patient 1	1	Patient 1 OXPHOS	672	2.45484486	2.354108439	2.465382851	4.436623741	P	0.182348585	Pos	-0.854938587	Norm	0.500744495	Pos	-0.491130917	Pos
Patient 1	1	Patient 1 OXPHOS	673	2.488550717	2.298853076	2.392696953	4.087603974	P	0.992660711	Pos	-1.183735603	Norm	0.338582221	Pos	-1.909977367	Pos
Patient 1	1	Patient 1 OXPHOS	674	2.06069784	2.85308953	2.117271296	4.27378808	P	-7.907695945	Neg	2.114248218	High	-7.43595563	Neg	-1.153095715	Pos
Patient 1	1	Patient 1 OXPHOS	675	2.850646235	2.716003344	2.710117365	4.523421274	P	0.23293474	Pos	1.298516915	Norm	-0.60435495	Pos	-0.138278774	Pos
Patient 1	1	Patient 1 OXPHOS	676	2.728353782	2.475671188	2.571708832	4.509793728	P	1.421441497	Pos	-0.13157949	Norm	0.355478596	Pos	-0.193677915	Pos
Patient 1	1	Patient 1 OXPHOS	677	2.92992956	2.754348336	2.768638101	4.521425774	P	0.562695702	Pos	1.526688777	Norm	-0.416158141	Pos	-0.146390947	Pos
Patient 1	1	Patient 1 OXPHOS	678	2.711807229	2.691965103	2.710963119	4.410051398	P	-0.748500503	Pos	1.155477372	Norm	-0.370854262	Pos	-0.599153666	Pos
Patient 1	1	Patient 1 OXPHOS	679	1.929418926	2.887054378	2.075546961	4.446117581	P	-9.362400771	Neg	2.316356036	High	-8.142445238	Neg	-0.452536248	Pos
Patient 1	1	Patient 1 OXPHOS	680	2.688419822	2.660865478	2.556302501	4.103666914	P	-0.660593648	Pos	0.970419065	Norm	-1.527597297	Pos	-1.844677784	Pos
Patient 1	1	Patient 1 OXPHOS	681	2.740362689	2.787460475	2.57054294	4.295655049	P	-1.393880321	Pos	1.723722548	Norm	-2.581006345	Pos	-1.064201402	Pos
Patient 1	1	Patient 1 OXPHOS	682	1.447158031	2.751279104	2.049218023	4.563219956	P	-12.29054135	Neg	1.508425315	Norm	-7.123049863	Neg	0.023512113	Pos
Patient 1	1	Patient 1 OXPHOS	683	1.698970004	2.73479983	2.204119983	4.153906285	P	-9.949513128	Neg	1.410365399	Norm	-5.518627882	Int(-)	-1.640443065	Pos
Patient 1	1	Patient 1 OXPHOS	684	1.414973348	2.957128198	2.075546961	4.439979705	P	-14.47266577	Neg	2.733330275	High	-8.793316474	Neg	-0.477488141	Pos
Patient 1	1	Patient 1 OXPHOS	685	2.689308859	2.421603927	2.583198774	4.557459078	P	1.588422204	Pos	-0.453306711	Norm	0.970828723	Pos	9.28E-05	Pos
Patient 1	1	Patient 1 OXPHOS	686	2.766412847	2.567026366	2.688419822	4.169056933	P	0.896404995	Pos	0.412029463	Norm	0.591053191	Pos	-1.578852162	Pos
Patient 1	1	Patient 1 OXPHOS	687	2.737987326	2.487138375	2.627365857	4.602949384	P	1.397770253	Pos	-0.063343997	Norm	0.769275598	Pos	0.18502147	Pos
Patient 1	1	Patient 1 OXPHOS	688	2.436162647	2.294466226	2.352182518	4.491557783	P	0.578463589	Pos	-1.209839554	Norm	0.000329508	Pos	-0.267811272	Pos
Patient 1	1	Patient 1 OXPHOS	689	2.743509765	2.722633923	2.84260924	4.362350508	P	-0.76008262	Pos	1.337972173	Norm	0.574106797	Pos	-0.793068867	Pos
Patient 1	1	Patient 1 OXPHOS	690	2.686636269	2.428134794	2.58546073	4.461273368	P	1.504021862	Pos	-0.414444788	Norm	0.930702727	Pos	-0.390924455	Pos
Patient 1	1	Patient 1 OXPHOS	691	2.383815366	2.31386722	2.380211242	4.465620756	P	-0.058120812	Pos	-1.094393945	Norm	0.080718472	Pos	-0.373251312	Pos
Patient 1	1	Patient 1 OXPHOS	692	2.292256071	2.423245874	2.227886705	4.664322247	P	-1.878810739	Pos	-0.443536305	Norm	-2.373521482	Pos	0.434516421	Pos
Patient 1	1	Patient 1 OXPHOS	693	1.770852012	2.960946196	2.167317335	4.080734686	P	-11.42133998	Neg	2.756049271	High	-7.971003804	Neg	-1.937902616	Pos
Patient 1	1	Patient 1 OXPHOS	694	2.742725131	2.550228353	2.615950052	4.387816791	P	0.847858286	Pos	0.312072892	Norm	0.069821268	Pos	-0.689542506	Pos
Patient 1	1	Patient 1 OXPHOS	695	2.372912003	2.825426118	2.564666064	4.264723401	P	-4.939485452	Int(-)	1.949637095	Norm	-2.991400401	Pos	-1.18994574	Pos
Patient 1	1	Patient 1 OXPHOS	696	1.770852012	2.831869774	2.136720567	3.981138783	P	-10.22722192	Neg	1.98798007	Norm	-7.0561977	Neg	-2.342783107	Pos
Patient 1	1	Patient 1 OXPHOS	697	2.625312451	2.488550717	2.564666064	4.339650158	P	0.404915631	Pos	-0.054939862	Norm	0.168537881	Pos	-0.885351064	Pos
Patient 1	1	Patient 1 OXPHOS	698	2.903632516	2.648360011	2.742725131	4.44639735	P	1.327128237	Pos	0.896005288	Norm	0.335998153	Pos	-0.451398923	Pos
Patient 1	1	Patient 1 OXPHOS	699	3.000867722	2.802773725	2.45484486	4.450033448	P	0.725408267	Pos	1.814844041	Norm	-3.807269382	Int(+)	-0.436617342	Pos
Patient 1	1	Patient 1 OXPHOS	700	2.725094521	2.465382851	2.611723308	4.702886995	P	1.489484097	Pos	-0.192800235	Norm	0.827011983	Pos	0.591291081	Pos
Patient 1	1	Patient 1 OXPHOS	701	1.653212514	2.004321374	2.18610838	3.858296525	P	-3.500225599	Int(+)	-2.936346396	Low	1.16579072	Pos	-2.84216543	Pos
Patient 1	1	Patient 1 OXPHOS	702	2.416640507	2.33243846	2.350248018	4.353165805	P	0.053239069	Pos	-0.98388579	Norm	-0.374282172	Pos	-0.830406817	Pos
Patient 1	1	Patient 1 OXPHOS	703	1.505149978	2.754348336	2.089905111	4.466749025	P	-11.81523961	Neg	1.526688777	Norm	-6.770789782	Neg	-0.368664634	Pos
Patient 1	1	Patient 1 OXPHOS	704	2.86923172	2.803457116	2.688419822	3.900585587	P	-0.424227581	Pos	1.818910555	Norm	-1.627518376	Pos	-2.670250566	Pos
Patient 1	1	Patient 1 OXPHOS	705	1.447158031	2.595496222	2.037426498	4.484869033	P	-10.83900955	Neg	0.581439329	Norm	-5.775217886	Int(-)	-0.295002594	Pos
Patient 1	1	Patient 1 OXPHOS	706	2.893206753	2.645422269	2.742725131	4.409087369	P	1.264036633	Pos	0.878524258	Norm	0.363583527	Pos	-0.603072664	Pos
Patient 1	1	Patient 1 OXPHOS	707	2.583198774	2.399673721	2.555094449	4.624529604	P	0.871343784	Pos	-0.58380239	Norm	0.913415506	Pos	0.27275008	Pos
Patient 1	1	Patient 1 OXPHOS	708	2.923761961	2.797959644	2.840733235	4.227963791	P	0.100811349	Pos	1.78619785	Norm	-0.150375736	Pos	-1.339382094	Pos
Patient 1	1	Patient 1 OXPHOS	709	2.170261715	2.909020854	2.292256071	4.470483994	P	-7.47604538	Neg	2.447067544	High	-6.320165257	Neg	-0.353481118	Pos
Patient 1	1	Patient 1 OXPHOS	710	2.788168371	2.872156273	2.632457292	4.558756556	P	-1.770223117	Pos	2.227704865	High	-2.794255371	Pos	0.005367357	Pos
Patient 1	1	Patient 1 OXPHOS	711	2.222716471	2.829946696	2.029383778	4.560277352	P	-6.285780758	Neg	1.976536793	Norm	-8.042686886	Neg	0.011549745	Pos
Patient 1	1	Patient 1 OXPHOS	712	1.86923172	2.444044796	2.086359831	4.328624207	P	-5.75148191	Int(-)	-0.319772327	Norm	-3.89492796	Int(+)	-0.930174114	Pos
Patient 1	1	Patient 1 OXPHOS	713	1.62324929	2.723455672	2.021189299	4.280623892	P	-10.50184661	Neg	1.342861993	Norm	-7.125474558	Neg	-1.125306551	Pos
Patient 1	1	Patient 1 OXPHOS	714	2.698970004	2.599883072	2.545307116	4.344549456	P	0.002260938	Pos	0.60754328	Norm	-1.058265527	Pos	-0.865434278	Pos
Patient 1	1	Patient 1 OXPHOS	715	2.600972896	2.440909082	2.463892989	4.1831844	P	0.639623411	Pos	-0.338431391	Norm	-0.328245398	Pos	-1.521420724	Pos
Patient 1	1	Patient 1 OXPHOS	716	2.640481437	2.963315511	2.551449998	3.98668218	P	-3.901375149	Int(+)	2.770147883	High	-4.402835534	Int(+)	-2.32024791	Pos
Patient 1	1	Patient 1 OXPHOS	717	2.766412847	2.619093331	2.666517981	4.306489363	P	0.408579261	Pos	0.721853917	Norm	-0.103080452	Pos	-1.020157401	Pos
Patient 1	1	Patient 1 OXPHOS	718	2.44870632	2.352182518	2.361727836	4.461303396	P	0.147029669	Pos	-0.866398779	Norm	-0.452148372	Pos	-0.390802385	Pos
Patient 1	1	Patient 1 OXPHOS	719	2.755112266	2.527629901	2.649334859	4.56312496	P	1.167290952	Pos	0.17760081	Norm	0.594847972	Pos	0.023125935	Pos
Patient 1	1	Patient 1 OXPHOS	720	2.976808337	2.840106094	2.835690571	4.463519723	P	0.167025971	Pos	2.036990291	High	-0.59278066	Pos	-0.381792497	Pos
Patient 1	1	Patient 1 OXPHOS	721	2.773786445	2.680335513	2.750508395	4.329051933	P	-0.100970626	Pos	1.086275504	Norm	0.108682451	Pos	-0.928435308	Pos
Patient 1	1	Patient 1 OXPHOS	722	2.575187845	2.738780558	2.667452953	4.205853695	P	-2.373636491	Pos	1.434052724	Norm	-1.217524049	Pos	-1.429264772	Pos
Patient 1	1	Patient 1 OXPHOS	723	2.901458321	2.629409599	2.677606953	4.353589282	P	1.485818652	Pos	0.783240869	Norm	-0.096061189	Pos	-0.828685286	Pos
Patient 1	1	Patient 1 OXPHOS	724	2.702430536	2.742725131	2.64246452	4.207014659	P	-1.305003794	Pos	1.457524904	Norm	-1.488485283	Pos	-1.424545187	Pos
Patient 1	1	Patient 1 OXPHOS	725	2.264817823	2.6599162	2.250420002	4.410524173	P	-4.333484766	Int(+)	0.964770387	Norm	-4.383827123	Int(+)	-0.597231725	Pos
Patient 1	1	Patient 1 OXPHOS	726	1.986771734	3.052693942	2.071882007	4.424064525	P	-10.39495585	Neg	3.301994202	Very high	-9.711981502	Neg	-0.542187045	Pos
Patient 1	1	Patient 1 OXPHOS	727	2.715167358	2.633468456	2.547774705	4.066586796	P	-0.171533468	Pos	0.807393093	Norm	-1.350391742	Pos	-1.995417076	Pos
Patient 1	1	Patient 1 OXPHOS	728	2.692846919	2.57054294	2.492760389	4.345961542	P	0.223894084	Pos	0.432954834	Norm	-1.275120335	Pos	-0.859693821	Pos
Patient 1	1	Patient 1 OXPHOS	729	2.506505032	2.51851394	2.463892989	4.434489063	P	-0.908741356	Pos	0.123356288	Norm	-1.057055739	Pos	-0.499808877	Pos
Patient 1	1	Patient 1 OXPHOS	730	2.611723308	2.390935107	2.460897843	4.487915731	P	1.201151963	Pos	-0.635801512	Norm	0.112979763	Pos	-0.282617056	Pos
Patient 1	1	Patient 1 OXPHOS	731	2.85308953	2.77524626	2.747411808	4.461903519	P	-0.300461206	Pos	1.651041867	Norm	-0.810890991	Pos	-0.388362742	Pos
Patient 1	1	Patient 1 OXPHOS	732	2.136720567	2.369215857	2.064457989	4.405721915	P	-2.724476926	Pos	-0.7650419	Norm	-3.396884895	Int(+)	-0.61675402	Pos
Patient 1	1	Patient 1 OXPHOS	733	2.67669361	2.558708571	2.503790683	4.337838479	P	0.194332511	Pos	0.362534423	Norm	-1.060664033	Pos	-0.892715957	Pos
Patient 1	1	Patient 1 OXPHOS	734	2.673941999	2.480006943	2.665580991	4.646981747	P	0.907755431	Pos	-0.105779584	Norm	1.194307339	Pos	0.364023258	Pos
Patient 1	1	Patient 1 OXPHOS	735	2.869818208	2.574031268	2.71432976	4.406982765	P	1.729743044	Pos	0.453712128	Norm	0.768016755	Pos	-0.61162837	Pos
Patient 1	1	Patient 1 OXPHOS	736	2.760422483	2.536558443	2.614897216	4.551474396	P	1.129801814	Pos	0.230730095	Norm	0.18833247	Pos	-0.024236317	Pos
Patient 1	1	Patient 1 OXPHOS	737	2.320146286	2.531478917	2.326335861	4.435175216	P	-2.650427883	Pos	0.20050438	Norm	-2.467647106	Pos	-0.497019508	Pos
Patient 1	1	Patient 1 OXPHOS	738	2.603144373	2.536558443	2.488550717	4.162056337	P	-0.237590304	Pos	0.230730095	Norm	-0.995469065	Pos	-1.607311209	Pos
Patient 1	1	Patient 1 OXPHOS	739	2.729974286	2.698100546	2.51054501	4.195346058	P	-0.64805909	Pos	1.191986322	Norm	-2.305408573	Pos	-1.471980758	Pos
Patient 1	1	Patient 1 OXPHOS	740	2.672097858	2.460897843	2.523746467	4.505149978	P	1.070738057	Pos	-0.219488278	Norm	0.044828982	Pos	-0.212555838	Pos
Patient 1	1	Patient 1 OXPHOS	741	2.130333768	3.027349608	2.064457989	4.306274875	P	-8.917457952	Neg	3.151182751	Very high	-9.54715461	Neg	-1.021029343	Pos
Patient 1	1	Patient 1 OXPHOS	742	2.853698212	2.718501689	2.777426822	4.440798921	P	0.236058133	Pos	1.313383318	Norm	0.002512829	Pos	-0.474157839	Pos
Patient 1	1	Patient 1 OXPHOS	743	2.376576957	2.301029996	2.315970345	4.544749971	P	-0.000806258	Pos	-1.170781846	Norm	-0.400427321	Pos	-0.051572664	Pos
Patient 1	1	Patient 1 OXPHOS	744	2.547774705	2.419955748	2.434568904	4.470851325	P	0.37341047	Pos	-0.463114195	Norm	-0.406208407	Pos	-0.351987835	Pos
Patient 1	1	Patient 1 OXPHOS	745	2.937517892	2.662757832	2.757396029	4.429929836	P	1.486725325	Pos	0.981679515	Norm	0.338227949	Pos	-0.518343193	Pos
Patient 1	1	Patient 1 OXPHOS	746	2.820201459	2.737987326	2.57863921	4.05422991	P	-0.237435879	Pos	1.429332597	Norm	-2.041681309	Pos	-2.045650691	Pos
Patient 1	1	Patient 1 OXPHOS	747	2.737192643	2.488550717	2.591064607	4.657161066	P	1.377629584	Pos	-0.054939862	Norm	0.415882686	Pos	0.405404553	Pos
Patient 1	1	Patient 1 OXPHOS	748	2.991669007	2.832508913	2.77815125	4.21869302	P	0.367154679	Pos	1.991783263	Norm	-1.059984799	Pos	-1.377069934	Pos
Patient 1	1	Patient 1 OXPHOS	749	2.348304863	2.737192643	2.161368002	4.33274135	P	-4.33005688	Int(+)	1.424603832	Norm	-5.9413159	Int(-)	-0.913436971	Pos
Patient 1	1	Patient 1 OXPHOS	750	2.923761961	2.781036939	2.770115295	4.442777558	P	0.259221035	Pos	1.6854993	Norm	-0.652665625	Pos	-0.466114217	Pos
Patient 1	1	Patient 1 OXPHOS	751	2.870403905	2.727541257	2.660865478	4.524071416	P	0.296563386	Pos	1.367173265	Norm	-1.173797356	Pos	-0.135635797	Pos
Patient 1	1	Patient 1 OXPHOS	752	2.850646235	2.626340367	2.666517981	4.355202405	P	1.072893537	Pos	0.764977407	Norm	-0.171123644	Pos	-0.822127566	Pos
Patient 1	1	Patient 1 OXPHOS	753	2.660865478	2.469822016	2.534026106	4.708089316	P	0.889480788	Pos	-0.166384988	Norm	0.057337011	Pos	0.612439725	Pos
Patient 1	1	Patient 1 OXPHOS	754	2.846955325	2.5774918	2.677606953	4.39038748	P	1.498552439	Pos	0.474304023	Norm	0.391461387	Pos	-0.679092058	Pos
Patient 1	1	Patient 1 OXPHOS	755	2.5132176	2.330413773	2.387389826	4.517393859	P	0.911594158	Pos	-0.995933687	Norm	-0.007378709	Pos	-0.162781616	Pos
Patient 1	1	Patient 1 OXPHOS	756	2.85308953	2.707570176	2.738780558	4.28402445	P	0.333144704	Pos	1.248335355	Norm	-0.256796276	Pos	-1.11148249	Pos
Patient 1	1	Patient 1 OXPHOS	757	2.767897616	2.629409599	2.607455023	4.343664565	P	0.324841467	Pos	0.783240869	Norm	-0.753227813	Pos	-0.869031566	Pos
Patient 1	1	Patient 1 OXPHOS	758	2.921686475	2.796574333	2.828659897	4.513111012	P	0.095751485	Pos	1.777954561	Norm	-0.250386704	Pos	-0.180192387	Pos
Patient 1	1	Patient 1 OXPHOS	759	2.710117365	2.519827994	2.606381365	4.440798921	P	0.849195726	Pos	0.131175565	Norm	0.265662843	Pos	-0.474157839	Pos
Patient 1	1	Patient 1 OXPHOS	760	2.57634135	2.460897843	2.44870632	4.278959271	P	0.238219719	Pos	-0.219488278	Norm	-0.658259659	Pos	-1.132073622	Pos
Patient 1	1	Patient 1 OXPHOS	761	2.850033258	2.668385917	2.641474111	4.609893084	P	0.673625376	Pos	1.015169433	Norm	-0.800396617	Pos	0.213249225	Pos
Patient 1	1	Patient 1 OXPHOS	762	2.620136055	2.431363764	2.561101384	4.553701022	P	0.895639268	Pos	-0.395230802	Norm	0.672158306	Pos	-0.015184566	Pos
Patient 1	1	Patient 1 OXPHOS	763	2.883661435	2.662757832	2.725094521	4.51768404	P	1.018631531	Pos	0.981679515	Norm	0.035669841	Pos	-0.161601965	Pos
Patient 1	1	Patient 1 OXPHOS	764	2.45484486	2.396199347	2.365487985	4.373022403	P	-0.211924268	Pos	-0.604476654	Norm	-0.830300064	Pos	-0.749685133	Pos
Patient 1	1	Patient 1 OXPHOS	765	2.471291711	2.352182518	2.397940009	4.643975489	P	0.343344477	Pos	-0.866398779	Norm	-0.112936595	Pos	0.351802121	Pos
Patient 1	1	Patient 1 OXPHOS	766	1.505149978	2.354108439	2.045322979	4.553713158	P	-8.072561571	Neg	-0.854938587	Norm	-3.434125118	Int(+)	-0.01513523	Pos
Patient 1	1	Patient 1 OXPHOS	767	2.867467488	2.478566496	2.832508913	4.266960399	P	2.603802831	Pos	-0.114350965	Norm	2.771883218	Pos	-1.180851825	Pos
Patient 1	1	Patient 1 OXPHOS	768	2.948901761	2.785329835	2.790988475	4.404217745	P	0.437395081	Pos	1.711044178	Norm	-0.497537126	Pos	-0.622868821	Pos
Patient 1	1	Patient 1 OXPHOS	769	2.685741739	2.485721426	2.487138375	4.093526744	P	0.956809149	Pos	-0.071775552	Norm	-0.531297751	Pos	-1.885899931	Pos
Patient 1	1	Patient 1 OXPHOS	770	2.762678564	2.617000341	2.545307116	4.253434935	P	0.395725794	Pos	0.709399584	Norm	-1.21894425	Pos	-1.235835976	Pos
Patient 1	1	Patient 1 OXPHOS	771	1.799340549	2.658964843	2.049218023	4.27186483	P	-8.370347118	Neg	0.959109335	Norm	-6.259534084	Neg	-1.160914171	Pos
Patient 1	1	Patient 1 OXPHOS	772	2.633468456	2.618048097	2.45331834	4.3083723	P	-0.737286862	Pos	0.715634253	Norm	-2.090536396	Pos	-1.012502824	Pos
Patient 1	1	Patient 1 OXPHOS	773	2.651278014	2.557507202	2.514547753	4.035669835	P	-0.01537274	Pos	0.35538568	Norm	-0.948598207	Pos	-2.12110171	Pos
Patient 1	1	Patient 1 OXPHOS	774	2.808885867	2.767897616	2.499687083	4.366292182	P	-0.615677998	Pos	1.607313765	Norm	-3.061103223	Int(+)	-0.777045044	Pos
Patient 1	1	Patient 1 OXPHOS	775	2.281033367	2.509202522	2.056904851	4.601875377	P	-2.781812871	Pos	0.067948701	Norm	-4.782943861	Int(-)	0.180655383	Pos
Patient 1	1	Patient 1 OXPHOS	776	2.511883361	2.340444115	2.397940009	4.47665776	P	0.806086336	Pos	-0.936248144	Norm	-0.002725846	Pos	-0.328383325	Pos
Patient 1	1	Patient 1 OXPHOS	777	2.898725182	2.754348336	2.796574333	4.458320509	P	0.2916041	Pos	1.526688777	Norm	-0.154605416	Pos	-0.40292851	Pos
Patient 1	1	Patient 1 OXPHOS	778	2.927370363	2.81756537	2.752048448	4.420137355	P	-0.05133231	Pos	1.902861715	Norm	-1.164217498	Pos	-0.558151907	Pos
Patient 1	1	Patient 1 OXPHOS	779	2.749736316	2.632457292	2.582063363	4.611255845	P	0.138425424	Pos	0.801376166	Norm	-1.019697007	Pos	0.218789164	Pos
Patient 1	1	Patient 1 OXPHOS	780	1.681241237	2.639486489	2.021189299	4.628399149	P	-9.21502005	Neg	0.8432034	Norm	-6.339638313	Neg	0.288480678	Pos
Patient 1	1	Patient 1 OXPHOS	781	2.80140371	2.653212514	2.64246452	4.514162428	P	0.393101928	Pos	0.924880104	Norm	-0.648708807	Pos	-0.175918137	Pos
Patient 1	1	Patient 1 OXPHOS	782	2.646403726	2.431363764	2.521138084	4.628348053	P	1.124005397	Pos	-0.395230802	Norm	0.297735446	Pos	0.288272964	Pos
Patient 1	1	Patient 1 OXPHOS	783	2.831229694	2.605305046	2.737987326	4.461198289	P	1.101215315	Pos	0.639806735	Norm	0.695939705	Pos	-0.391229669	Pos
Patient 1	1	Patient 1 OXPHOS	784	2.356025857	2.73239376	2.1430148	4.551108284	P	-4.218154617	Int(+)	1.396048081	Norm	-6.068287377	Neg	-0.025724648	Pos
Patient 1	1	Patient 1 OXPHOS	785	2.957128198	2.774516966	2.808885867	4.48301642	P	0.610099001	Pos	1.646702203	Norm	-0.228573377	Pos	-0.302533895	Pos
Patient 1	1	Patient 1 OXPHOS	786	2.748962861	2.5774918	2.611723308	4.361160995	P	0.646643846	Pos	0.474304023	Norm	-0.225799608	Pos	-0.797904511	Pos
Patient 1	1	Patient 1 OXPHOS	787	2.487138375	2.612783857	2.079181246	3.984527313	P	-1.960020961	Pos	0.684309395	Norm	-5.54613087	Int(-)	-2.329007942	Pos
Patient 1	1	Patient 1 OXPHOS	788	1.447158031	2.40654018	2.029383778	4.533047206	P	-9.069040214	Neg	-0.542943529	Norm	-4.076296351	Int(+)	-0.099147124	Pos
Patient 1	1	Patient 1 OXPHOS	789	2.7355989	2.679427897	2.488550717	4.121001435	P	-0.424356046	Pos	1.080874731	Norm	-2.33630774	Pos	-1.774208927	Pos
Patient 1	1	Patient 1 OXPHOS	790	2.408239965	2.394451681	2.184691431	4.577997034	P	-0.600696441	Pos	-0.614876141	Norm	-2.507675915	Pos	0.08358437	Pos
Patient 1	1	Patient 1 OXPHOS	791	1.579783597	2.725911632	2.06069784	4.597069615	P	-10.90237991	Neg	1.357476184	Norm	-6.778475392	Neg	0.161118843	Pos
Patient 1	1	Patient 1 OXPHOS	792	2.744292983	2.738780558	2.597695186	4.265313203	P	-0.904384279	Pos	1.434052724	Norm	-1.870689215	Pos	-1.187548059	Pos
Patient 1	1	Patient 1 OXPHOS	793	2.877371346	2.814247596	2.782472624	3.91603261	P	-0.45448539	Pos	1.883119303	Norm	-0.848391522	Pos	-2.607454826	Pos
Patient 1	1	Patient 1 OXPHOS	794	2.997823081	2.784617293	2.877371346	4.347369051	P	0.868994953	Pos	1.706804195	Norm	0.317750371	Pos	-0.853971968	Pos
Patient 1	1	Patient 1 OXPHOS	795	2.814247596	2.62324929	2.656098202	4.308009186	P	0.78545656	Pos	0.746583954	Norm	-0.239713375	Pos	-1.013978965	Pos
Patient 1	1	Patient 1 OXPHOS	796	2.811575006	2.761927838	2.831229694	4.287039928	P	-0.536455174	Pos	1.571790606	Norm	0.098724264	Pos	-1.099223874	Pos
Patient 1	1	Patient 1 OXPHOS	797	2.558708571	2.509202522	2.553883027	4.546431608	P	-0.367637504	Pos	0.067948701	Norm	-0.12644041	Pos	-0.044736421	Pos
Patient 1	1	Patient 1 OXPHOS	798	2.477121255	2.389166084	2.431363764	4.344628026	P	0.047613805	Pos	-0.646328081	Norm	-0.147095753	Pos	-0.865114874	Pos
Patient 1	1	Patient 1 OXPHOS	799	2.86569606	2.133538908	2.419129308	4.945345468	P	5.811961886	Pos	-2.167437502	Low	2.135610249	Pos	1.576941113	Pos
Patient 1	1	Patient 1 OXPHOS	800	1.568201724	1.556302501	2.002166062	3.999782798	P	-0.051286631	Pos	-5.602282543	Very low	3.616002456	Pos	-2.266990851	Pos
Patient 1	1	Patient 1 OXPHOS	801	2.694605199	2.532754379	2.607455023	4.384765467	P	0.593220437	Pos	0.208094016	Norm	0.154327589	Pos	-0.70194685	Pos
Patient 1	1	Patient 1 OXPHOS	802	1.643452676	2.440909082	2.037426498	4.394346597	P	-7.68498873	Neg	-0.338431391	Norm	-4.323936105	Int(+)	-0.66299733	Pos
Patient 1	1	Patient 1 OXPHOS	803	2.352182518	2.264817823	2.359835482	4.545715236	P	0.126287497	Pos	-1.386262367	Norm	0.35024878	Pos	-0.047648641	Pos
Patient 1	1	Patient 1 OXPHOS	804	1.579783597	2.747411808	2.041392685	4.400624322	P	-11.1023663	Neg	1.485412971	Norm	-7.160185955	Neg	-0.63747692	Pos
Patient 1	1	Patient 1 OXPHOS	805	2.589949601	2.545307116	2.527629901	4.218062618	P	-0.434266484	Pos	0.282789076	Norm	-0.711470196	Pos	-1.379632666	Pos
Patient 1	1	Patient 1 OXPHOS	806	2.721810615	2.550228353	2.612783857	4.553688885	P	0.66602796	Pos	0.312072892	Norm	0.040156084	Pos	-0.015233903	Pos
Patient 1	1	Patient 1 OXPHOS	807	2.670245853	2.44870632	2.536558443	4.519224023	P	1.16884061	Pos	-0.29203393	Norm	0.27935869	Pos	-0.155341577	Pos
Patient 1	1	Patient 1 OXPHOS	808	2.725094521	2.614897216	2.64246452	4.416107712	P	0.088715533	Pos	0.696884939	Norm	-0.289017899	Pos	-0.574533339	Pos
Patient 1	1	Patient 1 OXPHOS	809	2.025305865	2.491361694	2.033423755	4.771594829	P	-4.838027437	Int(-)	-0.038213143	Norm	-4.835411476	Int(-)	0.870604392	Pos
Patient 1	1	Patient 1 OXPHOS	810	1.755874856	2.378397901	2.212187604	4.621332101	P	-6.121181215	Neg	-0.710404153	Norm	-2.099245557	Pos	0.259751487	Pos
Patient 1	1	Patient 1 OXPHOS	811	1.84509804	2.700703717	2.08278537	4.66431284	P	-8.362090451	Neg	1.207476493	Norm	-6.335857108	Neg	0.434478178	Pos
Patient 1	1	Patient 1 OXPHOS	812	1.397940009	2.571708832	2.025305865	4.347349534	P	-11.0445649	Neg	0.439892474	Norm	-5.665672491	Int(-)	-0.854051311	Pos
Patient 1	1	Patient 1 OXPHOS	813	2.176091259	2.891537458	2.271841607	4.295962732	P	-7.263166202	Neg	2.343032599	High	-6.348232287	Neg	-1.062950599	Pos
Patient 1	1	Patient 1 OXPHOS	814	2.685741739	2.654176542	2.579783597	4.264652571	P	-0.62123775	Pos	0.930616553	Norm	-1.244888741	Pos	-1.190233681	Pos
Patient 1	1	Patient 1 OXPHOS	815	1.278753601	1.591064607	2.035429738	4.205799622	P	-2.866777262	Pos	-5.395430642	Very low	3.603999789	Pos	-1.429484595	Pos
Patient 1	1	Patient 1 OXPHOS	816	2.633468456	2.615950052	2.465382851	4.345373731	P	-0.717638135	Pos	0.703149837	Norm	-1.957826669	Pos	-0.86208341	Pos
Patient 1	1	Patient 1 OXPHOS	817	1.698970004	2.584331224	2.086359831	4.567155811	P	-8.545547811	Neg	0.515002016	Norm	-5.212063997	Int(-)	0.039512281	Pos
Patient 1	1	Patient 1 OXPHOS	818	2.8162413	2.700703717	2.698100546	4.711064499	P	0.077240732	Pos	1.207476493	Norm	-0.57332641	Pos	0.624534534	Pos
Patient 1	1	Patient 1 OXPHOS	819	2.685741739	2.478566496	2.257678575	4.395780548	P	1.023839606	Pos	-0.114350965	Norm	-2.61405153	Pos	-0.657167984	Pos
Patient 1	1	Patient 1 OXPHOS	820	2.781036939	2.649334859	2.726727209	4.078493068	P	0.252400032	Pos	0.901806119	Norm	0.176989529	Pos	-1.947015315	Pos
Patient 1	1	Patient 1 OXPHOS	821	2.901458321	2.700703717	2.846955325	4.307260642	P	0.817785095	Pos	1.207476493	Norm	0.820723778	Pos	-1.017021971	Pos
Patient 1	1	Patient 1 OXPHOS	822	1.653212514	2.511883361	2.012837225	4.632305414	P	-8.265348874	Neg	0.08390103	Norm	-5.221013503	Int(-)	0.304360556	Pos
Patient 1	1	Patient 1 OXPHOS	823	2.488550717	2.413299764	2.450249108	4.185570484	P	-0.079106464	Pos	-0.502720628	Norm	-0.196794952	Pos	-1.511720741	Pos
Patient 1	1	Patient 1 OXPHOS	824	2.403120521	2.283301229	2.068185862	4.443997927	P	0.39585596	Pos	-1.276276868	Norm	-2.554401465	Pos	-0.461153135	Pos
Patient 1	1	Patient 1 OXPHOS	825	2.67669361	2.501059262	2.630427875	4.491571786	P	0.73444657	Pos	0.019492234	Norm	0.667232633	Pos	-0.267754347	Pos
Patient 1	1	Patient 1 OXPHOS	826	1.908485019	2.698970004	2.089905111	4.075619946	P	-7.795079632	Neg	1.197160036	Norm	-6.252956499	Neg	-1.958695225	Pos
Patient 1	1	Patient 1 OXPHOS	827	2.558708571	2.439332694	2.365487985	4.254330513	P	0.286948129	Pos	-0.347811689	Norm	-1.235424749	Pos	-1.232195245	Pos
Patient 1	1	Patient 1 OXPHOS	828	1.812913357	3.391464412	2.178976947	4.194125662	P	-14.97918238	Neg	5.317847765	Very high	-11.81556103	Neg	-1.476941954	Pos
Patient 1	1	Patient 1 OXPHOS	829	2.741151599	2.597695186	2.597695186	4.479431337	P	0.389451494	Pos	0.594524265	Norm	-0.546925598	Pos	-0.31710809	Pos
Patient 1	1	Patient 1 OXPHOS	830	1.579783597	2.720985744	2.045322979	4.335939069	P	-10.8565381	Neg	1.328164688	Norm	-6.876390707	Neg	-0.900437502	Pos
Patient 1	1	Patient 1 OXPHOS	831	2.488550717	2.390935107	2.62838893	3.692494408	P	0.130400043	Pos	-0.635801512	Norm	1.682104181	Pos	-3.516189561	Int(+)
Patient 1	1	Patient 1 OXPHOS	832	2.613841822	2.367355921	2.506505032	4.575499593	P	1.4403546	Pos	-0.77610945	Norm	0.761604578	Pos	0.073431694	Pos
Patient 1	1	Patient 1 OXPHOS	833	2.478566496	2.84509804	2.408239965	4.461753566	P	-4.205467958	Int(+)	2.066694861	High	-4.63903291	Int(-)	-0.388972337	Pos
Patient 1	1	Patient 1 OXPHOS	834	1.716003344	2.945960704	2.025305865	4.492467036	P	-11.75883303	Neg	2.666878105	High	-9.159361277	Neg	-0.264114943	Pos
Patient 1	1	Patient 1 OXPHOS	835	1.716003344	3.043755127	2.100370545	4.233402278	P	-12.65869789	Neg	3.248803787	Very high	-9.363418967	Neg	-1.317273383	Pos
Patient 1	1	Patient 1 OXPHOS	836	2.51851394	2.354108439	2.44870632	4.625734191	P	0.735771104	Pos	-0.854938587	Norm	0.344528723	Pos	0.277647006	Pos
Patient 1	1	Patient 1 OXPHOS	837	1.531478917	2.439332694	2.033423755	4.510853196	P	-8.643693977	Neg	-0.347811689	Norm	-4.346626172	Int(+)	-0.189370931	Pos
Patient 1	1	Patient 1 OXPHOS	838	1.84509804	2.981365509	2.152288344	4.15730563	P	-10.96580839	Neg	2.877554388	High	-8.300901687	Neg	-1.626623937	Pos
Patient 1	1	Patient 1 OXPHOS	839	1.556302501	2.875061263	1.977723605	4.669102936	P	-12.48983994	Neg	2.244991011	High	-8.945926443	Neg	0.453951029	Pos
Patient 1	1	Patient 1 OXPHOS	840	2.767897616	2.635483747	2.725094521	4.179781516	P	0.267940254	Pos	0.819385083	Norm	0.291753436	Pos	-1.53525424	Pos
Patient 1	1	Patient 1 OXPHOS	841	1.897627091	2.703291378	2.1430148	4.662134266	P	-7.929742255	Neg	1.222874369	Norm	-5.79601686	Int(-)	0.425621769	Pos
Patient 1	1	Patient 1 OXPHOS	842	2.426511261	3.189770956	2.357934847	4.099162493	P	-7.849571397	Neg	4.117670929	Very high	-8.307679485	Neg	-1.862989301	Pos
Patient 1	1	Patient 1 OXPHOS	843	1.698970004	3.265289626	2.086359831	4.579646429	P	-14.82496086	Neg	4.567044745	Very high	-11.52891291	Neg	0.090289546	Pos
Patient 1	1	Patient 1 OXPHOS	844	2.716003344	2.547774705	2.588831726	4.447716051	P	0.638528577	Pos	0.297472463	Norm	-0.161218274	Pos	-0.446038096	Pos
Patient 1	1	Patient 1 OXPHOS	845	2.930949031	2.715167358	2.769377326	4.398217868	P	0.938553652	Pos	1.293542382	Norm	-0.041570488	Pos	-0.647259712	Pos
Patient 1	1	Patient 1 OXPHOS	846	2.866287339	2.7084209	2.715167358	4.377032909	P	0.439863172	Pos	1.253397588	Norm	-0.485913849	Pos	-0.733381492	Pos
Patient 1	1	Patient 1 OXPHOS	847	2.748188027	2.611723308	2.496929648	4.084719232	P	0.319198121	Pos	0.6779986	Norm	-1.622622928	Pos	-1.921704512	Pos
Patient 1	1	Patient 1 OXPHOS	848	2.004321374	1.86332286	2.194514342	3.820661135	P	0.859496197	Pos	-3.775358002	Very low	2.560047308	Pos	-2.995162035	Pos
Patient 1	1	Patient 1 OXPHOS	849	2.691965103	2.651278014	2.57634135	4.250566369	P	-0.540003172	Pos	0.913368864	Norm	-1.249932308	Pos	-1.247497364	Pos
Patient 1	1	Patient 1 OXPHOS	850	2.822168079	2.683947131	2.673941999	4.512510964	P	0.285680986	Pos	1.107766432	Norm	-0.642334543	Pos	-0.182631721	Pos
Patient 1	1	Patient 1 OXPHOS	851	2.7084209	2.522444234	2.658011397	4.512043686	P	0.809934229	Pos	0.146743499	Norm	0.724844788	Pos	-0.184531313	Pos
Patient 1	1	Patient 1 OXPHOS	852	2.705863712	2.517195898	2.703291378	4.504892039	P	0.836874136	Pos	0.11551328	Norm	1.198390351	Pos	-0.213604419	Pos
Patient 1	1	Patient 1 OXPHOS	853	2.965201701	2.701567985	2.021189299	4.75591295	P	1.363622522	Pos	1.212619319	Norm	-6.92079914	Neg	0.806853909	Pos
Patient 1	1	Patient 1 OXPHOS	854	2.029383778	2.463892989	2.201397124	4.0120776	P	-4.545165454	Int(-)	-0.201665661	Norm	-3.003558105	Int(+)	-2.217009627	Pos
Patient 1	1	Patient 1 OXPHOS	855	2.649334859	2.599883072	2.451786436	4.346626768	P	-0.429227426	Pos	0.60754328	Norm	-1.934415282	Pos	-0.856989524	Pos
Patient 1	1	Patient 1 OXPHOS	856	2.456366033	2.298853076	2.340444115	4.606982941	P	0.712967418	Pos	-1.183735603	Norm	-0.150783556	Pos	0.201418816	Pos
Patient 1	1	Patient 1 OXPHOS	857	2.896526217	2.680335513	2.682145076	4.348032126	P	0.965747368	Pos	1.086275504	Norm	-0.531609938	Pos	-0.851276414	Pos
Patient 1	1	Patient 1 OXPHOS	858	1.531478917	2.650307523	2.033423755	4.532372134	P	-10.61775234	Neg	0.907593959	Norm	-6.326397489	Neg	-0.101891451	Pos
Patient 1	1	Patient 1 OXPHOS	859	2.788875116	2.633468456	2.622214023	4.57556884	P	0.469163562	Pos	0.807393093	Norm	-0.65307067	Pos	0.073713199	Pos
Patient 1	1	Patient 1 OXPHOS	860	2.737987326	2.557507202	2.597695186	4.796262028	P	0.738468896	Pos	0.35538568	Norm	-0.169568315	Pos	0.970882289	Pos
Patient 1	1	Patient 1 OXPHOS	861	2.152288344	2.727541257	2.290034611	4.30204939	P	-5.943091169	Int(-)	1.367173265	Norm	-4.646223211	Int(-)	-1.03820692	Pos
Patient 1	1	Patient 1 OXPHOS	862	2.525044807	2.409933123	2.424881637	4.58256331	P	0.269693166	Pos	-0.522753823	Norm	-0.40284261	Pos	0.102147341	Pos
Patient 1	1	Patient 1 OXPHOS	863	2.209515015	2.579783597	2.421603927	4.111296126	P	-4.064559509	Int(+)	0.487941359	Norm	-2.028532219	Pos	-1.813663261	Pos
Patient 1	1	Patient 1 OXPHOS	864	2.683947131	2.525044807	2.672097858	4.567108745	P	0.572789519	Pos	0.16221821	Norm	0.83240538	Pos	0.039320945	Pos
Patient 1	1	Patient 1 OXPHOS	865	2.959518377	2.733999287	2.686636269	4.455286549	P	1.010370335	Pos	1.405601767	Norm	-0.993058917	Pos	-0.415262264	Pos
Patient 1	1	Patient 1 OXPHOS	866	2.684845362	2.646403726	2.460897843	4.335237187	P	-0.556242779	Pos	0.884364416	Norm	-2.285577547	Pos	-0.903290816	Pos
Patient 1	1	Patient 1 OXPHOS	867	2.652246341	2.657055853	2.725911632	4.201779354	P	-0.939330729	Pos	0.947749892	Norm	0.096857086	Pos	-1.445827918	Pos
Patient 1	1	Patient 1 OXPHOS	868	1.973127854	2.457881897	2.344392274	4.408443493	P	-4.97792056	Int(-)	-0.237434664	Norm	-1.607302843	Pos	-0.605690171	Pos
Patient 1	1	Patient 1 OXPHOS	869	2.404833717	2.656098202	2.561101384	4.491823761	P	-3.080807013	Int(+)	0.942051391	Norm	-1.437916268	Pos	-0.266730006	Pos
Patient 1	1	Patient 1 OXPHOS	870	2.942008053	2.729974286	2.691965103	4.348616353	P	0.89593437	Pos	1.381651001	Norm	-0.905406622	Pos	-0.848901398	Pos
Patient 1	1	Patient 1 OXPHOS	871	2.788168371	2.840106094	2.821513528	4.534483018	P	-1.470829853	Pos	2.036990291	High	-0.7254341	Pos	-0.093310217	Pos
Patient 1	1	Patient 1 OXPHOS	872	2.960946196	2.757396029	2.731588765	4.480926328	P	0.803610135	Pos	1.544824074	Norm	-0.791617434	Pos	-0.311030604	Pos
Patient 1	1	Patient 1 OXPHOS	873	2.932473765	2.772321707	2.758154622	4.377615831	P	0.416492067	Pos	1.633639315	Norm	-0.682896738	Pos	-0.731011782	Pos
Patient 1	1	Patient 1 OXPHOS	874	1.62324929	2.961895474	2.167317335	4.161008437	P	-12.71019173	Neg	2.761697949	High	-7.979815342	Neg	-1.611571166	Pos
Patient 1	1	Patient 1 OXPHOS	875	2.456366033	2.777426822	2.432969291	4.46533823	P	-3.766953799	Int(+)	1.664017304	Norm	-3.77488192	Int(+)	-0.374399846	Pos
Patient 1	1	Patient 1 OXPHOS	876	2.474216264	2.618048097	2.667452953	3.609167374	P	-2.121633442	Pos	0.715634253	Norm	-0.084507506	Pos	-3.854933313	Int(+)
Patient 1	1	Patient 1 OXPHOS	877	1.73239376	3.080987047	2.049218023	4.454311188	P	-12.85806861	Neg	3.470352314	Very high	-10.18455847	Neg	-0.419227333	Pos
Patient 1	1	Patient 1 OXPHOS	878	2.012837225	2.478566496	2.187520721	4.591198216	P	-4.82653873	Int(-)	-0.114350965	Norm	-3.271403098	Int(+)	0.137250241	Pos
Patient 1	1	Patient 1 OXPHOS	879	2.624282096	2.565847819	2.501059262	4.460897843	P	-0.328206815	Pos	0.405016517	Norm	-1.153286311	Pos	-0.392451051	Pos
Patient 1	1	Patient 1 OXPHOS	880	2.664641976	2.589949601	2.240549248	4.538196578	P	-0.203110521	Pos	0.548434166	Norm	-3.820203343	Int(+)	-0.07821373	Pos
Patient 1	1	Patient 1 OXPHOS	881	2.536558443	2.408239965	2.447158031	4.395466184	P	0.385646794	Pos	-0.532828959	Norm	-0.178239353	Pos	-0.658445949	Pos
Patient 1	1	Patient 1 OXPHOS	882	2.770115295	2.613841822	2.602059991	4.643077442	P	0.489962887	Pos	0.690604816	Norm	-0.657625835	Pos	0.348151351	Pos
Patient 1	1	Patient 1 OXPHOS	883	2.805500858	2.7355989	2.754348336	4.420764137	P	-0.342803867	Pos	1.415120265	Norm	-0.374040821	Pos	-0.555603889	Pos
Patient 1	1	Patient 1 OXPHOS	884	2.675778342	2.51851394	2.579783597	4.584014436	P	0.562956612	Pos	0.123356288	Norm	0.028793026	Pos	0.108046507	Pos
Patient 1	1	Patient 1 OXPHOS	885	2.947433722	2.767155866	2.731588765	4.431508505	P	0.594818888	Pos	1.602899982	Norm	-0.883149523	Pos	-0.511925539	Pos
Patient 1	1	Patient 1 OXPHOS	886	1.579783597	2.749736316	2.064457989	4.17023237	P	-11.12397798	Neg	1.499244953	Norm	-6.965948387	Neg	-1.574073736	Pos
Patient 1	1	Patient 1 OXPHOS	887	2.820201459	2.815577748	2.682145076	4.429008985	P	-0.963395746	Pos	1.891034376	Norm	-1.799793189	Pos	-0.522086669	Pos
Patient 1	1	Patient 1 OXPHOS	888	2.741151599	2.534026106	2.471291711	4.64939328	P	0.985985513	Pos	0.215661427	Norm	-1.133398265	Pos	0.3738267	Pos
Patient 1	1	Patient 1 OXPHOS	889	2.872738827	2.727541257	2.689308859	4.329235116	P	0.316851358	Pos	1.367173265	Norm	-0.907456172	Pos	-0.92769063	Pos
Patient 1	1	Patient 1 OXPHOS	890	2.079181246	2.408239965	2.08278537	4.364400889	P	-3.590536837	Int(+)	-0.532828959	Norm	-3.591964925	Int(+)	-0.784733589	Pos
Patient 1	1	Patient 1 OXPHOS	891	2.475671188	2.596597096	2.491361694	4.204581176	P	-1.908153498	Pos	0.587990079	Norm	-1.532810148	Pos	-1.434437861	Pos
Patient 1	1	Patient 1 OXPHOS	892	1.591064607	2.57863921	2.056904851	4.403223504	P	-9.430404801	Neg	0.481131686	Norm	-5.434632683	Int(-)	-0.626910641	Pos
Patient 1	1	Patient 1 OXPHOS	893	2.587710965	2.621176282	2.064457989	4.557615461	P	-1.164339488	Pos	0.734248517	Norm	-5.762730413	Int(-)	0.000728541	Pos
Patient 1	1	Patient 1 OXPHOS	894	2.669316881	2.588831726	2.549003262	4.694719241	P	-0.151997938	Pos	0.541782247	Norm	-0.919888026	Pos	0.558087264	Pos
Patient 1	1	Patient 1 OXPHOS	895	2.710963119	2.597695186	2.506505032	4.476512816	P	0.127015583	Pos	0.594524265	Norm	-1.401246161	Pos	-0.328972555	Pos
Patient 1	1	Patient 1 OXPHOS	896	2.267171728	2.695481676	2.290034611	4.342383198	P	-4.645440105	Int(-)	1.176402742	Norm	-4.346020609	Int(+)	-0.874240621	Pos
Patient 1	1	Patient 1 OXPHOS	897	2.958563883	2.835690571	2.897077003	4.544415341	P	0.049933291	Pos	2.010715723	High	0.023018746	Pos	-0.052933015	Pos
Patient 1	1	Patient 1 OXPHOS	898	2.012837225	2.44870632	2.053078443	4.680272042	P	-4.546677724	Int(-)	-0.29203393	Norm	-4.250551911	Int(+)	0.499356042	Pos
Patient 1	1	Patient 1 OXPHOS	899	2.08278537	2.71432976	2.113943352	4.279849382	P	-6.423736753	Neg	1.288558255	Norm	-6.171551778	Neg	-1.128455111	Pos
Patient 1	1	Patient 1 OXPHOS	900	2.374748346	2.5774918	2.278753601	4.498586209	P	-2.606632468	Pos	0.474304023	Norm	-3.345378278	Int(+)	-0.239239086	Pos
Patient 1	1	Patient 1 OXPHOS	901	2.928395852	2.781036939	2.862131379	4.436067187	P	0.29947177	Pos	1.6854993	Norm	0.208690227	Pos	-0.493393436	Pos
Patient 1	1	Patient 1 OXPHOS	902	2.926342447	2.73479983	2.812244697	4.476469324	P	0.714618697	Pos	1.410365399	Norm	0.17557172	Pos	-0.329149362	Pos
Patient 1	1	Patient 1 OXPHOS	903	2.611723308	2.598790507	2.053078443	4.466808327	P	-0.745959364	Pos	0.601041971	Norm	-5.659471782	Int(-)	-0.36842356	Pos
Patient 1	1	Patient 1 OXPHOS	904	2.542825427	2.456366033	2.42975228	4.623104501	P	-0.010714594	Pos	-0.24645481	Norm	-0.793287772	Pos	0.266956707	Pos
Patient 1	1	Patient 1 OXPHOS	905	2.51054501	2.770852012	2.536558443	4.365637716	P	-3.234929306	Int(+)	1.624893895	Norm	-2.743594804	Pos	-0.779705602	Pos
Patient 1	1	Patient 1 OXPHOS	906	2.795880017	2.686636269	2.69019608	4.402433346	P	0.032033552	Pos	1.12376815	Norm	-0.515338865	Pos	-0.630122814	Pos
Patient 1	1	Patient 1 OXPHOS	907	1.662757832	2.762678564	2.037426498	4.329296159	P	-10.52345794	Neg	1.576257796	Norm	-7.339921663	Neg	-0.927442474	Pos
Patient 1	1	Patient 1 OXPHOS	908	2.285557309	2.477121255	2.344392274	4.352259719	P	-2.441909173	Pos	-0.122950871	Norm	-1.788004497	Pos	-0.834090267	Pos
Patient 1	1	Patient 1 OXPHOS	909	2.963787827	2.764922985	2.753583059	4.512404202	P	0.757798319	Pos	1.589613222	Norm	-0.656301549	Pos	-0.183065733	Pos
Patient 1	1	Patient 1 OXPHOS	910	2.418301291	2.514547753	2.352182518	4.727598183	P	-1.638447881	Pos	0.099755492	Norm	-2.066494761	Pos	0.691747803	Pos
Patient 1	1	Patient 1 OXPHOS	911	2.759667845	2.684845362	2.746634199	4.361576751	P	-0.265904289	Pos	1.113111355	Norm	0.030059531	Pos	-0.796214368	Pos
Patient 1	1	Patient 1 OXPHOS	912	1.568201724	2.63447727	2.033423755	4.437369992	P	-10.1508301	Neg	0.813396044	Norm	-6.178100893	Neg	-0.488097231	Pos
Patient 1	1	Patient 1 OXPHOS	913	2.812913357	2.599883072	2.783903579	4.332216206	P	0.992793553	Pos	0.60754328	Norm	1.177028639	Pos	-0.915571805	Pos
Patient 1	1	Patient 1 OXPHOS	914	2.761175813	2.559906625	2.673020907	4.451939869	P	0.917585222	Pos	0.369663446	Norm	0.513643635	Pos	-0.428867294	Pos
Patient 1	1	Patient 1 OXPHOS	915	2.933487288	2.773054693	2.800029359	4.434313362	P	0.418433022	Pos	1.638000952	Norm	-0.297764499	Pos	-0.500523145	Pos
Patient 1	1	Patient 1 OXPHOS	916	2.008600172	2.627365857	2.161368002	4.436448901	P	-6.256251043	Neg	0.77107958	Norm	-4.912906247	Int(-)	-0.491841682	Pos
Patient 1	1	Patient 1 OXPHOS	917	2.622214023	2.758911892	2.635483747	4.282758021	P	-2.153281626	Pos	1.55384422	Norm	-1.705592444	Pos	-1.116630819	Pos
Patient 1	1	Patient 1 OXPHOS	918	2.550228353	2.451786436	2.457881897	4.58156284	P	0.096551155	Pos	-0.273705703	Norm	-0.486719065	Pos	0.098080201	Pos
Patient 1	1	Patient 1 OXPHOS	919	2.810232518	2.698970004	2.758911892	4.359721678	P	0.041259229	Pos	1.197160036	Norm	0.012456114	Pos	-0.803755668	Pos
Patient 1	1	Patient 1 OXPHOS	920	2.749736316	2.704150517	2.58546073	4.574228103	P	-0.532962445	Pos	1.227986674	Norm	-1.66054429	Pos	0.068262791	Pos
Patient 1	1	Patient 1 OXPHOS	921	2.972665592	2.919601024	2.880813592	4.519158323	P	-0.612273999	Pos	2.51002484	High	-0.915463288	Pos	-0.155608661	Pos
Patient 1	1	Patient 1 OXPHOS	922	2.972202838	2.837588438	2.736396502	4.46846549	P	0.150597397	Pos	2.022008978	High	-1.498285294	Pos	-0.361686808	Pos
Patient 1	1	Patient 1 OXPHOS	923	2.922725458	2.790285164	2.71432976	4.323458367	P	0.163643421	Pos	1.740530862	Norm	-1.26156322	Pos	-0.951174456	Pos
Patient 1	1	Patient 1 OXPHOS	924	2.646403726	2.496929648	2.540329475	4.57131278	P	0.509788283	Pos	-0.005081033	Norm	-0.138175506	Pos	0.056411323	Pos
Patient 1	1	Patient 1 OXPHOS	925	2.923761961	2.78604121	2.733999287	4.47111561	P	0.212373529	Pos	1.715277216	Norm	-1.037662941	Pos	-0.350913453	Pos
Patient 1	1	Patient 1 OXPHOS	926	2.348304863	2.451786436	2.326335861	4.222300181	P	-1.65898001	Pos	-0.273705703	Norm	-1.719228807	Pos	-1.362405986	Pos
Patient 1	1	Patient 1 OXPHOS	927	2.397940009	2.916980047	2.444044796	4.263707065	P	-5.574425575	Int(-)	2.49442872	High	-4.974963766	Int(-)	-1.194077383	Pos
Patient 1	1	Patient 1 OXPHOS	928	3.000867722	2.665580991	2.767897616	4.164055292	P	2.010867603	Pos	0.998478724	Norm	0.41008406	Pos	-1.599184995	Pos
Patient 1	1	Patient 1 OXPHOS	929	2.752816431	2.605305046	2.671172843	4.123818986	P	0.419561955	Pos	0.639806735	Norm	0.06999558	Pos	-1.762754927	Pos
Patient 1	1	Patient 1 OXPHOS	930	2.940018155	2.802089258	2.718501689	4.462876955	P	0.203344089	Pos	1.810771118	Norm	-1.333148298	Pos	-0.384405499	Pos
Patient 1	1	Patient 1 OXPHOS	931	2.294466226	2.50242712	2.278753601	4.74477787	P	-2.601550234	Pos	0.027631672	Norm	-2.640676573	Pos	0.761587222	Pos
Patient 1	1	Patient 1 OXPHOS	932	2.935003151	2.765668555	2.760422483	4.526894716	P	0.50076258	Pos	1.594049737	Norm	-0.599264844	Pos	-0.124158428	Pos
Patient 1	1	Patient 1 OXPHOS	933	3.030194785	2.890421019	2.85308953	4.396948687	P	0.1597315	Pos	2.33638923	High	-0.901469823	Pos	-0.65241923	Pos
Patient 1	1	Patient 1 OXPHOS	934	2.780317312	2.687528961	2.715167358	4.311775046	P	-0.111576116	Pos	1.129080113	Norm	-0.289842511	Pos	-0.998669872	Pos
Patient 1	1	Patient 1 OXPHOS	935	2.800029359	2.608526034	2.726727209	4.337998051	P	0.799808756	Pos	0.65897322	Norm	0.560201065	Pos	-0.892067261	Pos
Patient 1	1	Patient 1 OXPHOS	936	2.751279104	2.767155866	2.369215857	4.285714797	P	-1.109163625	Pos	1.602899982	Norm	-4.275597634	Int(+)	-1.104610839	Pos
Patient 1	1	Patient 1 OXPHOS	937	2.662757832	2.509202522	2.625312451	4.777122202	P	0.536991935	Pos	0.067948701	Norm	0.54282713	Pos	0.893074446	Pos
Patient 1	1	Patient 1 OXPHOS	938	2.330413773	2.28780173	2.31386722	4.399829417	P	-0.278085517	Pos	-1.249496637	Norm	-0.295931975	Pos	-0.640708393	Pos
Patient 1	1	Patient 1 OXPHOS	939	2.57863921	2.709269961	2.089905111	4.487732118	P	-2.067676995	Pos	1.258449924	Norm	-6.349326858	Neg	-0.283363486	Pos
Patient 1	1	Patient 1 OXPHOS	940	1.51851394	2.699837726	2.049218023	4.474187116	P	-11.19207477	Neg	1.202323413	Norm	-6.642119216	Neg	-0.338427068	Pos
Patient 1	1	Patient 1 OXPHOS	941	2.693726949	2.680335513	2.586587305	4.396704858	P	-0.796758986	Pos	1.086275504	Norm	-1.426606191	Pos	-0.653410452	Pos
Patient 1	1	Patient 1 OXPHOS	942	2.877946952	2.792391689	2.686636269	4.293163596	P	-0.244998512	Pos	1.753065741	Norm	-1.540525054	Pos	-1.07432974	Pos
Patient 1	1	Patient 1 OXPHOS	943	1.672097858	3.004751156	2	4.319813685	P	-12.68095599	Neg	3.016710669	Very high	-9.940294324	Neg	-0.965990937	Pos
Patient 1	1	Patient 1 OXPHOS	944	2.773786445	2.678518379	2.781036939	4.224248101	P	-0.083953458	Pos	1.075462647	Norm	0.41167512	Pos	-1.354487239	Pos
Patient 1	1	Patient 1 OXPHOS	945	2.683047038	2.58546073	2.715167358	4.490814979	P	-0.001056746	Pos	0.521723136	Norm	0.668520483	Pos	-0.270830939	Pos
Patient 1	1	Patient 1 OXPHOS	946	1.755874856	3.195899652	2.053078443	4.584715586	P	-13.70384948	Neg	4.154139732	Very high	-11.20446029	Neg	0.110896845	Pos
Patient 1	1	Patient 1 OXPHOS	947	2.787460475	2.617000341	2.58546073	4.554876642	P	0.61115048	Pos	0.709399584	Norm	-0.842781137	Pos	-0.010405396	Pos
Patient 1	1	Patient 1 OXPHOS	948	2.334453751	2.912753304	2.049218023	4.44266787	P	-6.085997221	Neg	2.469277484	High	-8.627561238	Neg	-0.466560125	Pos
Patient 1	1	Patient 1 OXPHOS	949	2.922206277	2.731588765	2.723455672	4.530903735	P	0.708757923	Pos	1.391257961	Norm	-0.625682659	Pos	-0.107860833	Pos
Patient 1	1	Patient 1 OXPHOS	950	2.693726949	2.505149978	2.50242712	4.721093066	P	0.844213158	Pos	0.043834039	Norm	-0.570505688	Pos	0.66530299	Pos
Patient 1	1	Patient 1 OXPHOS	951	3.051538391	2.481442629	2.541579244	4.77868655	P	4.177214449	Pos	-0.097236538	Norm	0.018976138	Pos	0.899433886	Pos
Patient 1	1	Patient 1 OXPHOS	952	2.713490543	2.711807229	2.611723308	4.507505057	P	-0.919601157	Pos	1.273547937	Norm	-1.486409523	Pos	-0.202981894	Pos
Patient 1	1	Patient 1 OXPHOS	953	2.544068044	2.46686762	2.465382851	4.568049107	P	-0.098297524	Pos	-0.183965118	Norm	-0.558074055	Pos	0.043143737	Pos
Patient 1	1	Patient 1 OXPHOS	954	1.819543936	2.961421094	2.100370545	4.060660074	P	-11.00343325	Neg	2.758875153	High	-8.601119313	Neg	-2.01951058	Pos
Patient 1	1	Patient 1 OXPHOS	955	2.64246452	2.665580991	2.666517981	4.429461577	P	-1.104162503	Pos	0.998478724	Norm	-0.539496882	Pos	-0.520246777	Pos
Patient 1	1	Patient 1 OXPHOS	956	2.940516485	2.755874856	2.741939078	4.455727789	P	0.640374224	Pos	1.535772334	Norm	-0.680446228	Pos	-0.41346852	Pos
Patient 1	1	Patient 1 OXPHOS	957	2.720985744	2.756636108	2.592176757	4.526804344	P	-1.273927484	Pos	1.540302167	Norm	-2.089715873	Pos	-0.12452581	Pos
Patient 1	1	Patient 1 OXPHOS	958	2.960946196	2.836324116	2.758154622	4.472873415	P	0.064690281	Pos	2.014485627	High	-1.282847414	Pos	-0.343767566	Pos
Patient 1	1	Patient 1 OXPHOS	959	2.767155866	2.575187845	2.737987326	4.242417184	P	0.826394007	Pos	0.46059434	Norm	0.978801911	Pos	-1.280625693	Pos
Patient 1	1	Patient 1 OXPHOS	960	2.914343157	2.713490543	2.752816431	4.357382103	P	0.809965119	Pos	1.283564497	Norm	-0.180917976	Pos	-0.813266585	Pos
Patient 1	1	Patient 1 OXPHOS	961	2.612783857	2.584331224	2.474216264	4.387336426	P	-0.601308409	Pos	0.515002016	Norm	-1.578301974	Pos	-0.691495302	Pos
Patient 1	1	Patient 1 OXPHOS	962	1.662757832	3.056523724	2.049218023	4.63531281	P	-13.23709371	Neg	3.32478332	Very high	-9.958927878	Neg	0.316586319	Pos
Patient 1	1	Patient 1 OXPHOS	963	1.832508913	3.128399269	2.195899652	4.462008456	P	-12.42527345	Neg	3.752478723	Very high	-9.252975123	Neg	-0.387936151	Pos
Patient 1	1	Patient 1 OXPHOS	964	2.614897216	2.900913068	2.841984805	4.506315579	P	-3.542302487	Int(+)	2.398822164	High	-1.103581707	Pos	-0.207817399	Pos
Patient 1	1	Patient 1 OXPHOS	965	2.687528961	2.626340367	2.489958479	4.341671887	P	-0.345017436	Pos	0.764977407	Norm	-1.825106479	Pos	-0.877132264	Pos
Patient 1	1	Patient 1 OXPHOS	966	2.630427875	2.514547753	2.444044796	4.389892255	P	0.205828708	Pos	0.099755492	Norm	-1.205780374	Pos	-0.681105262	Pos
Patient 1	1	Patient 1 OXPHOS	967	2.962369336	2.880813592	2.936010796	4.401693418	P	-0.339086802	Pos	2.279220242	High	-0.03585339	Pos	-0.633130793	Pos
Patient 1	1	Patient 1 OXPHOS	968	3.026941628	2.904715545	2.804139432	4.545195745	P	-0.002185061	Pos	2.421448805	High	-1.493101361	Pos	-0.049760493	Pos
Patient 1	1	Patient 1 OXPHOS	969	2.95616843	2.788168371	2.821513528	4.523473322	P	0.473935531	Pos	1.727934886	Norm	-0.238429625	Pos	-0.13806719	Pos
Patient 1	1	Patient 1 OXPHOS	970	2.149219113	2.440909082	2.285557309	3.782185866	P	-3.287891592	Int(+)	-0.338431391	Norm	-1.999125137	Pos	-3.15157294	Int(+)
Patient 1	1	Patient 1 OXPHOS	971	2.828659897	2.693726949	2.770115295	4.444310291	P	0.250500472	Pos	1.165961237	Norm	0.166598234	Pos	-0.459883305	Pos
Patient 1	1	Patient 1 OXPHOS	972	3.053846427	2.896526217	2.884795364	4.534114988	P	0.307884077	Pos	2.372718213	High	-0.662123677	Pos	-0.094806345	Pos
Patient 1	1	Patient 1 OXPHOS	973	2.687528961	2.517195898	2.527629901	4.561602204	P	0.677467832	Pos	0.11551328	Norm	-0.447488632	Pos	0.016935576	Pos
Patient 1	1	Patient 1 OXPHOS	974	2.281033367	2.346352974	2.283301229	4.307003701	P	-1.255775127	Pos	-0.901087477	Norm	-1.13204143	Pos	-1.018066495	Pos
Patient 1	1	Patient 1 OXPHOS	975	2.974971994	2.770852012	2.790988475	4.58958102	P	0.79942414	Pos	1.624893895	Norm	-0.361737343	Pos	0.130675966	Pos
Patient 1	1	Patient 1 OXPHOS	976	2.556302501	2.784617293	2.235528447	4.500990756	P	-2.966033907	Pos	1.706804195	Norm	-5.690351972	Int(-)	-0.229464042	Pos
Patient 1	1	Patient 1 OXPHOS	977	2.889301703	2.814247596	2.745074792	4.342856758	P	-0.350880295	Pos	1.883119303	Norm	-1.198389083	Pos	-0.872315487	Pos
Patient 1	1	Patient 1 OXPHOS	978	2.955206538	2.850646235	2.871572936	4.513137661	P	-0.119134805	Pos	2.099709394	High	-0.355852258	Pos	-0.180084051	Pos
Patient 1	1	Patient 1 OXPHOS	979	2.916453949	2.770115295	2.752816431	4.502700175	P	0.297991054	Pos	1.620510062	Norm	-0.712177182	Pos	-0.222514856	Pos
Patient 1	1	Patient 1 OXPHOS	980	1.716003344	2.800717078	2.029383778	4.419145852	P	-10.4143819	Neg	1.802605964	Norm	-7.770208219	Neg	-0.562182595	Pos
Patient 1	1	Patient 1 OXPHOS	981	2.935003151	2.776701184	2.703291378	4.617870157	P	0.39745816	Pos	1.659699393	Norm	-1.237554339	Pos	0.245677878	Pos
Patient 1	1	Patient 1 OXPHOS	982	2.672097858	2.5289167	2.556302501	4.526494355	P	0.433493928	Pos	0.18525791	Norm	-0.288907654	Pos	-0.125785987	Pos
Patient 1	1	Patient 1 OXPHOS	983	2.164352856	2.723455672	2.290034611	4.98867933	P	-5.800135074	Int(-)	1.342861993	Norm	-4.607977627	Int(-)	1.753103329	Pos
Patient 1	1	Patient 1 OXPHOS	984	2.896526217	2.702430536	2.73479983	4.393364585	P	0.758747906	Pos	1.217751931	Norm	-0.245838565	Pos	-0.666989435	Pos
Patient 1	1	Patient 1 OXPHOS	985	3.027757205	2.875061263	2.85308953	4.541042284	P	0.282260743	Pos	2.244991011	High	-0.757584534	Pos	-0.066645276	Pos
Patient 1	1	Patient 1 OXPHOS	986	2.017033339	2.536558443	2.089905111	4.514879655	P	-5.333300085	Int(-)	0.230730095	Norm	-4.730572775	Int(-)	-0.17300244	Pos
Patient 1	1	Patient 1 OXPHOS	987	1.716003344	2.951337519	2.017033339	4.263990933	P	-11.80842829	Neg	2.698872842	High	-9.286548457	Neg	-1.192923394	Pos
Patient 1	1	Patient 1 OXPHOS	988	1.633468456	2.661812686	2.037426498	4.256645598	P	-9.838613436	Neg	0.976055423	Norm	-6.396651024	Neg	-1.222783886	Pos
Patient 1	1	Patient 1 OXPHOS	989	2.848804701	2.854306042	2.546542663	4.525148507	P	-1.077090486	Pos	2.121487072	High	-3.431093155	Int(+)	-0.131257173	Pos
Patient 1	1	Patient 1 OXPHOS	990	2.840106094	2.699837726	2.785329835	4.267945726	P	0.292738788	Pos	1.202323413	Norm	0.251720481	Pos	-1.176846241	Pos
Patient 1	1	Patient 1 OXPHOS	991	2.679427897	2.5289167	2.641474111	4.598954567	P	0.497222436	Pos	0.18525791	Norm	0.509111353	Pos	0.168781611	Pos
Patient 1	1	Patient 1 OXPHOS	992	2.88422877	2.5774918	2.763427994	4.468967308	P	1.822593355	Pos	0.474304023	Norm	1.195514977	Pos	-0.359646798	Pos
Patient 1	1	Patient 1 OXPHOS	993	2.811575006	2.683947131	2.721810615	4.362124185	P	0.193619161	Pos	1.107766432	Norm	-0.194002927	Pos	-0.793988922	Pos
Patient 1	1	Patient 1 OXPHOS	994	2.758154622	2.608526034	2.545307116	4.534368835	P	0.43579097	Pos	0.65897322	Norm	-1.139399197	Pos	-0.093774397	Pos
Patient 1	1	Patient 1 OXPHOS	995	2.717670503	2.526339277	2.645422269	4.435716988	P	0.853858319	Pos	0.169920956	Norm	0.570309653	Pos	-0.494817076	Pos
Patient 1	1	Patient 1 OXPHOS	996	2.633468456	2.660865478	2.071882007	4.452185251	P	-1.138207299	Pos	0.970419065	Norm	-6.065045066	Neg	-0.427869762	Pos
Patient 1	1	Patient 1 OXPHOS	997	2.689308859	2.526339277	2.428134794	4.461333421	P	0.607277291	Pos	0.169920956	Norm	-1.465578193	Pos	-0.390680322	Pos
Patient 1	1	Patient 1 OXPHOS	998	2.900367129	2.759667845	2.833147112	4.19359761	P	0.256061077	Pos	1.558342514	Norm	0.13788404	Pos	-1.479088606	Pos
Patient 1	1	Patient 1 OXPHOS	999	2.923761961	2.802089258	2.781755375	4.478826129	P	0.062160389	Pos	1.810771118	Norm	-0.741120069	Pos	-0.319568402	Pos
Patient 1	1	Patient 1 OXPHOS	1000	2.918554531	2.756636108	2.749736316	4.57881106	P	0.442450433	Pos	1.540302167	Norm	-0.614586072	Pos	0.086893576	Pos
Patient 1	1	Patient 1 OXPHOS	1001	1.681241237	2.800717078	2.064457989	4.273834318	P	-10.71629083	Neg	1.802605964	Norm	-7.441924995	Neg	-1.152907745	Pos
Patient 1	1	Patient 1 OXPHOS	1002	2.907948522	2.72427587	2.855519156	4.448768137	P	0.653371228	Pos	1.347742578	Norm	0.679580524	Pos	-0.441761124	Pos
Patient 1	1	Patient 1 OXPHOS	1003	2.056904851	2.741151599	2.100370545	4.251102625	P	-6.898790737	Neg	1.448161599	Norm	-6.549469847	Neg	-1.245317358	Pos
Patient 1	1	Patient 1 OXPHOS	1004	2.804820679	2.790988475	2.725911632	4.513230922	P	-0.867011969	Pos	1.744715914	Norm	-1.159745696	Pos	-0.179704925	Pos
Patient 1	1	Patient 1 OXPHOS	1005	2.324282455	3.134177108	2.334453751	4.098124338	P	-8.222475729	Neg	3.786859751	Very high	-8.014064842	Neg	-1.867209641	Pos
Patient 1	1	Patient 1 OXPHOS	1006	2.826074803	2.818225894	2.872738827	4.483430381	P	-0.93715378	Pos	1.906792163	Norm	-0.040927681	Pos	-0.300851049	Pos
Patient 1	1	Patient 1 OXPHOS	1007	2.739572344	2.646403726	2.527629901	4.317478314	P	-0.080554479	Pos	0.884364416	Norm	-1.660482036	Pos	-0.975484761	Pos
Patient 1	1	Patient 1 OXPHOS	1008	1.851258349	2.785329835	2.120573931	4.235200077	P	-9.096643376	Neg	1.711044178	Norm	-6.773060443	Neg	-1.309964912	Pos
Patient 1	1	Patient 1 OXPHOS	1009	1.799340549	2.778874472	2.146128036	4.286748297	P	-9.487579729	Neg	1.672631543	Norm	-6.473567157	Neg	-1.100409421	Pos
Patient 1	1	Patient 1 OXPHOS	1010	2.250420002	2.641474111	2.056904851	4.67389599	P	-4.286177741	Int(+)	0.85503074	Norm	-6.023696331	Neg	0.473435911	Pos
Patient 1	1	Patient 1 OXPHOS	1011	2.742725131	2.605305046	2.521138084	4.446055386	P	0.331837401	Pos	0.639806735	Norm	-1.335588521	Pos	-0.452789087	Pos
Patient 1	1	Patient 1 OXPHOS	1012	2.822821645	2.615950052	2.7084209	4.321536295	P	0.928379801	Pos	0.703149837	Norm	0.318984973	Pos	-0.958988124	Pos
Patient 1	1	Patient 1 OXPHOS	1013	2.929418926	2.753583059	2.739572344	4.532665218	P	0.56542634	Pos	1.522134998	Norm	-0.681107748	Pos	-0.100699993	Pos
Patient 1	1	Patient 1 OXPHOS	1014	2.923761961	2.740362689	2.749736316	4.473019578	P	0.640094677	Pos	1.443467194	Norm	-0.46192157	Pos	-0.343173379	Pos
Patient 1	1	Patient 1 OXPHOS	1015	1.681241237	2.62324929	2.103803721	4.568377754	P	-9.063388741	Neg	0.746583954	Norm	-5.41357213	Int(-)	0.044479761	Pos
Patient 1	1	Patient 1 OXPHOS	1016	2.444044796	2.369215857	2.414973348	4.416856769	P	-0.053034645	Pos	-0.7650419	Norm	-0.113309873	Pos	-0.57148825	Pos
Patient 1	1	Patient 1 OXPHOS	1017	2.758154622	2.606381365	2.71432976	4.286725855	P	0.455883603	Pos	0.646211371	Norm	0.464198569	Pos	-1.10050065	Pos
Patient 1	1	Patient 1 OXPHOS	1018	2.598790507	2.42975228	2.530199698	4.627242926	P	0.72516024	Pos	-0.404819938	Norm	0.397767237	Pos	0.283780363	Pos
Patient 1	1	Patient 1 OXPHOS	1019	2.938519725	2.77524626	2.838849091	4.385802823	P	0.441627316	Pos	1.651041867	Norm	0.045078968	Pos	-0.697729754	Pos
Patient 1	1	Patient 1 OXPHOS	1020	2.7084209	2.908485019	2.342422681	4.434041683	P	-2.801321382	Pos	2.443879056	High	-5.846050043	Int(-)	-0.501627582	Pos
Patient 1	1	Patient 1 OXPHOS	1021	2.688419822	2.519827994	2.658011397	4.442354323	P	0.660552818	Pos	0.131175565	Norm	0.749415327	Pos	-0.467834768	Pos
Patient 1	1	Patient 1 OXPHOS	1022	1.579783597	1.716003344	2.02325246	3.792111409	P	-1.437156216	Pos	-4.651982733	Very low	2.33432015	Pos	-3.111223303	Int(+)
Patient 1	1	Patient 1 OXPHOS	1023	2.750508395	2.598790507	2.72427587	4.279142006	P	0.460530585	Pos	0.601041971	Norm	0.628666525	Pos	-1.131330758	Pos
Patient 1	1	Patient 1 OXPHOS	1024	2.949390007	2.748962861	2.77524626	4.565198252	P	0.782202345	Pos	1.494642513	Norm	-0.303761476	Pos	0.031554346	Pos
Patient 1	1	Patient 1 OXPHOS	1025	2.777426822	2.617000341	2.641474111	4.528042092	P	0.52392975	Pos	0.709399584	Norm	-0.318042112	Pos	-0.119494078	Pos
Patient 1	1	Patient 1 OXPHOS	1026	2.31386722	2.773786445	2.290034611	4.443966678	P	-4.970792358	Int(-)	1.64235524	Norm	-5.07887716	Int(-)	-0.461280168	Pos
Patient 1	1	Patient 1 OXPHOS	1027	2.639486489	2.592176757	2.089905111	4.728126428	P	-0.442658775	Pos	0.561686858	Norm	-5.252434866	Int(-)	0.693895242	Pos
Patient 1	1	Patient 1 OXPHOS	1028	2.781755375	2.682145076	2.539076099	4.39832202	P	-0.048660054	Pos	1.097043308	Norm	-1.88857007	Pos	-0.646836312	Pos
Patient 1	1	Patient 1 OXPHOS	1029	2.716837723	2.655138435	2.079181246	4.385570528	P	-0.359966092	Pos	0.936340297	Norm	-5.943034273	Int(-)	-0.69867409	Pos
Patient 1	1	Patient 1 OXPHOS	1030	3.020361283	2.82672252	2.92788341	4.40849436	P	0.670459639	Pos	1.957351337	Norm	0.395418557	Pos	-0.605483384	Pos
Patient 1	1	Patient 1 OXPHOS	1031	2.57054294	2.836956737	2.459392488	4.365225832	P	-3.330967497	Int(+)	2.018250041	High	-4.084336707	Int(+)	-0.781380007	Pos
Patient 1	1	Patient 1 OXPHOS	1032	2.599883072	2.525044807	2.673941999	4.439253724	P	-0.158078533	Pos	0.16221821	Norm	0.84968418	Pos	-0.480439423	Pos
Patient 1	1	Patient 1 OXPHOS	1033	2.852479994	2.687528961	2.610660163	4.487095934	P	0.515562393	Pos	1.129080113	Norm	-1.268628836	Pos	-0.285949722	Pos
Patient 1	1	Patient 1 OXPHOS	1034	2.629409599	2.440909082	2.639486489	4.603404222	P	0.886850072	Pos	-0.338431391	Norm	1.316942049	Pos	0.186870492	Pos
Patient 1	1	Patient 1 OXPHOS	1035	2.539076099	2.411619706	2.501059262	4.228117924	P	0.375875274	Pos	-0.512717814	Norm	0.295014312	Pos	-1.338755509	Pos
Patient 1	1	Patient 1 OXPHOS	1036	2.682145076	2.547774705	2.600972896	4.220944476	P	0.344164714	Pos	0.297472463	Norm	-0.047463088	Pos	-1.367917241	Pos
Patient 1	1	Patient 1 OXPHOS	1037	2.859738566	2.752048448	2.444044796	4.514494625	P	-0.025566153	Pos	1.513003295	Norm	-3.43362467	Int(+)	-0.174567679	Pos
Patient 1	1	Patient 1 OXPHOS	1038	2.056904851	2.667452953	2.056904851	4.55252221	P	-6.21098998	Neg	1.009617832	Norm	-6.267018158	Neg	-0.019976708	Pos
Patient 1	1	Patient 1 OXPHOS	1039	2.679427897	2.42975228	2.652246341	4.400831449	P	1.426204578	Pos	-0.404819938	Norm	1.541239826	Pos	-0.636634898	Pos
Patient 1	1	Patient 1 OXPHOS	1040	1.908485019	2.583198774	2.103803721	4.33907363	P	-6.713535725	Neg	0.50826337	Norm	-5.038012352	Int(-)	-0.887694784	Pos
Patient 1	1	Patient 1 OXPHOS	1041	1.579783597	2.828659897	2.056904851	4.57435542	P	-11.8565291	Neg	1.968879694	Norm	-7.7731617	Neg	0.068780363	Pos
Patient 1	1	Patient 1 OXPHOS	1042	2.591064607	2.451786436	2.584331224	4.422409257	P	0.451583234	Pos	-0.273705703	Norm	0.69803749	Pos	-0.548916097	Pos
Patient 1	1	Patient 1 OXPHOS	1043	2.883093359	2.731588765	2.769377326	4.466778677	P	0.368915977	Pos	1.391257961	Norm	-0.195685909	Pos	-0.368544093	Pos
Patient 1	1	Patient 1 OXPHOS	1044	2.800029359	2.741939078	2.744292983	4.538121108	P	-0.449688283	Pos	1.452847492	Norm	-0.527678231	Pos	-0.078520535	Pos
Patient 1	1	Patient 1 OXPHOS	1045	2.675778342	2.396199347	2.644438589	4.440074309	P	1.708697531	Pos	-0.604476654	Norm	1.783055608	Pos	-0.477103554	Pos
Patient 1	1	Patient 1 OXPHOS	1046	2.555094449	2.403120521	2.44870632	4.188450356	P	0.594740698	Pos	-0.56329221	Norm	-0.115659236	Pos	-1.50001339	Pos
Patient 1	1	Patient 1 OXPHOS	1047	2.507855872	2.923244019	2.096910013	4.554828226	P	-4.67901406	Int(-)	2.531702479	High	-8.279074752	Neg	-0.01060222	Pos
Patient 1	1	Patient 1 OXPHOS	1048	2.974971994	2.802089258	2.822821645	4.403977964	P	0.506915289	Pos	1.810771118	Norm	-0.356756831	Pos	-0.623843586	Pos
Patient 1	1	Patient 1 OXPHOS	1049	2.938019097	2.774516966	2.859138297	4.417621138	P	0.444107219	Pos	1.646702203	Norm	0.241855868	Pos	-0.568380912	Pos
Patient 1	1	Patient 1 OXPHOS	1050	2.615950052	2.408239965	2.506505032	4.559212156	P	1.075833404	Pos	-0.532828959	Norm	0.377769362	Pos	0.007219477	Pos
Patient 1	1	Patient 1 OXPHOS	1051	2.716003344	2.565847819	2.673941999	4.606123292	P	0.469198188	Pos	0.405016517	Norm	0.466476883	Pos	0.197924143	Pos
Patient 1	1	Patient 1 OXPHOS	1052	2.942999593	2.77524626	2.828015064	4.43001052	P	0.480541645	Pos	1.651041867	Norm	-0.056341382	Pos	-0.518015197	Pos
Patient 1	1	Patient 1 OXPHOS	1053	2.7084209	2.531478917	2.664641976	4.418002819	P	0.725286096	Pos	0.20050438	Norm	0.702120254	Pos	-0.566829292	Pos
Patient 1	1	Patient 1 OXPHOS	1054	2.678518379	2.51851394	2.557507202	4.522848344	P	0.586779077	Pos	0.123356288	Norm	-0.179927907	Pos	-0.14060787	Pos
Patient 1	1	Patient 1 OXPHOS	1055	2.95568775	2.800717078	2.831869774	4.481542949	P	0.352278521	Pos	1.802605964	Norm	-0.259200022	Pos	-0.308523897	Pos
Patient 1	1	Patient 1 OXPHOS	1056	1.602059991	2.57054294	2.08278537	4.387087139	P	-9.259102437	Neg	0.432954834	Norm	-5.116205682	Int(-)	-0.692508714	Pos
Patient 1	1	Patient 1 OXPHOS	1057	2.758911892	2.5774918	2.610660163	4.336359654	P	0.733136876	Pos	0.474304023	Norm	-0.235760166	Pos	-0.898727724	Pos
Patient 1	1	Patient 1 OXPHOS	1058	2.80140371	2.643452676	2.777426822	4.249638546	P	0.48453093	Pos	0.866804196	Norm	0.707140769	Pos	-1.251269182	Pos
Patient 1	1	Patient 1 OXPHOS	1059	2.79518459	2.73239376	2.778874472	4.218194027	P	-0.402435678	Pos	1.396048081	Norm	-0.114312026	Pos	-1.379098456	Pos
Patient 1	1	Patient 1 OXPHOS	1060	2.881384657	2.748962861	2.733999287	4.543695632	P	0.191379362	Pos	1.494642513	Norm	-0.689948148	Pos	-0.055858798	Pos
Patient 1	1	Patient 1 OXPHOS	1061	2.715167358	2.519827994	2.579783597	4.804309844	P	0.893101402	Pos	0.131175565	Norm	0.016452524	Pos	1.003598529	Pos
Patient 1	1	Patient 1 OXPHOS	1062	2.790988475	2.704150517	2.722633923	4.290591043	P	-0.174482959	Pos	1.227986674	Norm	-0.375915167	Pos	-1.084787766	Pos
Patient 1	1	Patient 1 OXPHOS	1063	2.736396502	2.604226053	2.746634199	4.334413537	P	0.286930374	Pos	0.633386187	Norm	0.787080774	Pos	-0.906639145	Pos
Patient 1	1	Patient 1 OXPHOS	1064	2.881384657	2.683047038	2.748962861	4.472068638	P	0.808750402	Pos	1.102410432	Norm	0.068751514	Pos	-0.347039175	Pos
Patient 1	1	Patient 1 OXPHOS	1065	2.701567985	2.517195898	2.506505032	4.828079591	P	0.799526151	Pos	0.11551328	Norm	-0.645420344	Pos	1.100228072	Pos
Patient 1	1	Patient 1 OXPHOS	1066	2.710963119	2.53529412	2.685741739	4.438827039	P	0.711642794	Pos	0.223206744	Norm	0.863983382	Pos	-0.482173998	Pos
Patient 1	1	Patient 1 OXPHOS	1067	2.247973266	2.5132176	2.10720997	4.346411659	P	-3.10685796	Int(+)	0.09184042	Norm	-4.349304252	Int(+)	-0.85786399	Pos
Patient 1	1	Patient 1 OXPHOS	1068	1.982271233	2.973127854	2.139879086	4.39499421	P	-9.700333565	Neg	2.828536222	High	-8.340466532	Neg	-0.660364632	Pos
Patient 1	1	Patient 1 OXPHOS	1069	2.702430536	2.509202522	2.643452676	4.745129466	P	0.881916024	Pos	0.067948701	Norm	0.712794398	Pos	0.763016539	Pos
Patient 1	1	Patient 1 OXPHOS	1070	2.440909082	2.496929648	2.442479769	4.404423166	P	-1.276834539	Pos	-0.005081033	Norm	-1.054992785	Pos	-0.622033736	Pos
Patient 1	1	Patient 1 OXPHOS	1071	2.46834733	2.283301229	2.460897843	4.003891166	P	0.962651651	Pos	-1.276276868	Norm	1.123206686	Pos	-2.250289381	Pos
Patient 1	1	Patient 1 OXPHOS	1072	2.195899652	2.477121255	2.63447727	4.59270958	P	-3.221411836	Int(+)	-0.122950871	Norm	0.929976294	Pos	0.143394287	Pos
Patient 1	1	Patient 1 OXPHOS	1073	1.826074803	2.639486489	2.096910013	4.734623837	P	-7.95609373	Neg	0.8432034	Norm	-5.630327325	Int(-)	0.720308717	Pos
Patient 1	1	Patient 1 OXPHOS	1074	1.977723605	2.456366033	2.149219113	4.388332148	P	-4.923756027	Int(-)	-0.24645481	Norm	-3.421732389	Int(+)	-0.687447462	Pos
Patient 1	1	Patient 1 OXPHOS	1075	2.888740961	2.693726949	2.745074792	4.740181037	P	0.772627738	Pos	1.165961237	Norm	-0.067917889	Pos	0.742900029	Pos
Patient 1	1	Patient 1 OXPHOS	1076	1.913813852	2.45331834	2.093421685	4.718019795	P	-5.450823362	Int(-)	-0.264590106	Norm	-3.915891366	Int(+)	0.652809429	Pos
Patient 1	1	Patient 1 OXPHOS	1077	2.707570176	2.475671188	2.606381365	4.632194004	P	1.240744554	Pos	-0.13157949	Norm	0.680346179	Pos	0.303907645	Pos
Patient 1	1	Patient 1 OXPHOS	1078	2.514547753	2.877371346	2.264817823	4.663059845	P	-4.193875441	Int(+)	2.258737156	High	-6.281923194	Neg	0.42938446	Pos
Patient 1	1	Patient 1 OXPHOS	1079	2.982271233	2.830588669	2.880241776	4.321722674	P	0.303525723	Pos	1.980356852	Norm	-0.086666427	Pos	-0.958230449	Pos
Patient 1	1	Patient 1 OXPHOS	1080	2.542825427	2.893761762	2.440909082	4.51049139	P	-4.101131465	Int(+)	2.356268322	High	-4.787729075	Int(-)	-0.190841757	Pos
Patient 1	1	Patient 1 OXPHOS	1081	2.794488047	2.759667845	2.798650645	4.331042436	P	-0.663746115	Pos	1.558342514	Norm	-0.185078492	Pos	-0.920343452	Pos
Patient 1	1	Patient 1 OXPHOS	1082	2.815577748	2.671172843	2.669316881	4.494905608	P	0.34805638	Pos	1.031753035	Norm	-0.565765285	Pos	-0.254201584	Pos
Patient 1	1	Patient 1 OXPHOS	1083	2.931966115	2.763427994	2.748188027	4.497468724	P	0.495360589	Pos	1.580717278	Norm	-0.692787497	Pos	-0.243781923	Pos
Patient 1	1	Patient 1 OXPHOS	1084	2.641474111	2.506505032	2.613841822	4.589212126	P	0.377218603	Pos	0.051897288	Norm	0.460684476	Pos	0.129176326	Pos
Patient 1	1	Patient 1 OXPHOS	1085	2.883661435	2.691965103	2.807535028	4.53552197	P	0.744989731	Pos	1.155477372	Norm	0.533594428	Pos	-0.089086635	Pos
Patient 1	1	Patient 1 OXPHOS	1086	1.763427994	2.918554531	2.08278537	4.21940113	P	-11.09435888	Neg	2.503797682	High	-8.367576765	Neg	-1.374191301	Pos
Patient 1	1	Patient 1 OXPHOS	1087	1.748188027	3.235528447	2.075546961	4.663182477	P	-14.13026326	Neg	4.38995086	Very high	-11.3577717	Neg	0.429882991	Pos
Patient 1	1	Patient 1 OXPHOS	1088	2.702430536	2.540329475	2.654176542	4.530673448	P	0.590282252	Pos	0.253169621	Norm	0.520943712	Pos	-0.108797001	Pos
Patient 1	1	Patient 1 OXPHOS	1089	1.880813592	2.87909588	2.123851641	4.534381523	P	-9.710504599	Neg	2.268998993	High	-7.616574085	Neg	-0.093722815	Pos
Patient 1	1	Patient 1 OXPHOS	1090	2.843855423	2.718501689	2.713490543	4.171609456	P	0.150530803	Pos	1.313383318	Norm	-0.596208851	Pos	-1.568475561	Pos
Patient 1	1	Patient 1 OXPHOS	1091	1.819543936	2.705007959	2.089905111	4.56511551	P	-8.624287832	Neg	1.233088885	Norm	-6.309452966	Neg	0.031217981	Pos
Patient 1	1	Patient 1 OXPHOS	1092	2.646403726	2.580924976	2.641474111	4.34212647	P	-0.277126242	Pos	0.494733134	Norm	0.020694944	Pos	-0.875284279	Pos
Patient 1	1	Patient 1 OXPHOS	1093	2.574031268	2.53529412	2.639486489	4.322880573	P	-0.478858179	Pos	0.223206744	Norm	0.430595067	Pos	-0.953523322	Pos
Patient 1	1	Patient 1 OXPHOS	1094	2.873320602	2.72427587	2.161368002	4.434967888	P	0.352486517	Pos	1.347742578	Norm	-5.820498884	Int(-)	-0.497862341	Pos
Patient 1	1	Patient 1 OXPHOS	1095	2.037426498	2.751279104	2.123851641	4.318897715	P	-7.162423523	Neg	1.508425315	Norm	-6.42428058	Neg	-0.969714567	Pos
Patient 1	1	Patient 1 OXPHOS	1096	2.527629901	2.380211242	2.552668216	4.403326462	P	0.570560039	Pos	-0.699613869	Norm	1.073388515	Pos	-0.626492092	Pos
Patient 1	1	Patient 1 OXPHOS	1097	1.531478917	2.547774705	2.033423755	4.46585853	P	-9.659729864	Neg	0.297472463	Norm	-5.365044305	Int(-)	-0.372284705	Pos
Patient 1	1	Patient 1 OXPHOS	1098	2.049218023	2.661812686	2.173186268	4.501853144	P	-6.225109946	Neg	0.976055423	Norm	-5.125027176	Int(-)	-0.225958234	Pos
Patient 1	1	Patient 1 OXPHOS	1099	3.009875634	2.794488047	2.840733235	4.586688553	P	0.881235041	Pos	1.765540113	Norm	-0.117810153	Pos	0.118917416	Pos
Patient 1	1	Patient 1 OXPHOS	1100	2.948901761	2.768638101	2.797267541	4.386534635	P	0.593691037	Pos	1.611720022	Norm	-0.282186241	Pos	-0.694754769	Pos
Patient 1	1	Patient 1 OXPHOS	1101	2.778874472	2.664641976	2.79518459	4.147490821	P	0.09022759	Pos	0.992891113	Norm	0.674487876	Pos	-1.666523418	Pos
Patient 1	1	Patient 1 OXPHOS	1102	1.968482949	2.966141733	2.103803721	4.440389506	P	-9.755361714	Neg	2.786965312	High	-8.612815892	Neg	-0.475822204	Pos
Patient 1	1	Patient 1 OXPHOS	1103	2.459392488	3.01494035	2.181843588	4.251711205	P	-5.950821767	Int(-)	3.077341466	Very high	-8.335948361	Neg	-1.24284334	Pos
Patient 1	1	Patient 1 OXPHOS	1104	1.819543936	2.897627091	2.178976947	4.318876875	P	-10.41387893	Neg	2.379268962	High	-7.273457916	Neg	-0.969799286	Pos
Patient 1	1	Patient 1 OXPHOS	1105	2.685741739	2.45331834	2.591064607	4.38433549	P	1.260360377	Pos	-0.264590106	Norm	0.746740487	Pos	-0.703694805	Pos
Patient 1	1	Patient 1 OXPHOS	1106	2.765668555	2.64246452	2.595496222	4.190247633	P	0.18317312	Pos	0.860924173	Norm	-0.987790449	Pos	-1.492707042	Pos
Patient 1	1	Patient 1 OXPHOS	1107	2.916980047	2.841984805	2.800717078	4.496666779	P	-0.370001618	Pos	2.048169555	High	-0.937630168	Pos	-0.247042015	Pos
Patient 1	1	Patient 1 OXPHOS	1108	2.703291378	2.507855872	2.579783597	4.701421181	P	0.902017196	Pos	0.059935457	Norm	0.128885142	Pos	0.585332206	Pos
Patient 1	1	Patient 1 OXPHOS	1109	2.8162413	2.691081492	2.695481676	4.299834041	P	0.167353903	Pos	1.150219447	Norm	-0.507553908	Pos	-1.047212831	Pos
Patient 1	1	Patient 1 OXPHOS	1110	2.602059991	2.459392488	2.614897216	4.571382697	P	0.475923154	Pos	-0.228445892	Norm	0.913001582	Pos	0.056695555	Pos
Patient 1	1	Patient 1 OXPHOS	1111	2.684845362	2.509202522	2.645422269	4.389325592	P	0.729026261	Pos	0.067948701	Norm	0.731248762	Pos	-0.683408882	Pos
Patient 1	1	Patient 1 OXPHOS	1112	2.841984805	2.809559715	2.755112266	4.456153389	P	-0.717943305	Pos	1.855224068	Norm	-1.060513175	Pos	-0.411738357	Pos
Patient 1	1	Patient 1 OXPHOS	1113	2.346352974	2.844477176	2.374748346	4.37608399	P	-5.34757665	Int(-)	2.063000408	High	-4.94660095	Int(-)	-0.737239068	Pos
Patient 1	1	Patient 1 OXPHOS	1114	2.840733235	2.835056102	2.794488047	4.420434365	P	-0.967228684	Pos	2.006940311	High	-0.930985255	Pos	-0.556944492	Pos
Patient 1	1	Patient 1 OXPHOS	1115	2.495544338	2.665580991	2.627365857	4.182842459	P	-2.381106432	Pos	0.998478724	Norm	-0.906218567	Pos	-1.522810797	Pos
Patient 1	1	Patient 1 OXPHOS	1116	2.95568775	2.807535028	2.916980047	4.335678502	P	0.288456423	Pos	1.843176172	Norm	0.473420929	Pos	-0.901496766	Pos
Patient 1	1	Patient 1 OXPHOS	1117	2.881954971	2.697229343	2.755874856	4.459995256	P	0.680845312	Pos	1.18680223	Norm	0.000352755	Pos	-0.396120276	Pos
Patient 1	1	Patient 1 OXPHOS	1118	3.003891166	2.786751422	2.79518459	4.611287733	P	0.901714052	Pos	1.719503332	Norm	-0.471591853	Pos	0.218918798	Pos
Patient 1	1	Patient 1 OXPHOS	1119	1.977723605	2.741939078	2.133538908	4.394346597	P	-7.594078354	Neg	1.452847492	Norm	-6.246270046	Neg	-0.66299733	Pos
Patient 1	1	Patient 1 OXPHOS	1120	2.658964843	2.517195898	2.64246452	4.673242147	P	0.429125189	Pos	0.11551328	Norm	0.628466606	Pos	0.470777887	Pos
Patient 1	1	Patient 1 OXPHOS	1121	1.544068044	2.934498451	2.06069784	4.472244353	P	-13.14461011	Neg	2.598671977	High	-8.722150947	Neg	-0.346324852	Pos
Patient 1	1	Patient 1 OXPHOS	1122	2.705863712	2.614897216	2.621176282	4.309481119	P	-0.078455389	Pos	0.696884939	Norm	-0.488449424	Pos	-1.007995215	Pos
Patient 1	1	Patient 1 OXPHOS	1123	2.933993164	2.777426822	2.813580989	4.728978392	P	0.381890963	Pos	1.664017304	Norm	-0.211919638	Pos	0.697358672	Pos
Patient 1	1	Patient 1 OXPHOS	1124	2.831869774	2.671172843	2.733197265	4.210639506	P	0.489653964	Pos	1.031753035	Norm	0.032562495	Pos	-1.409809339	Pos
Patient 1	1	Patient 1 OXPHOS	1125	2.795880017	2.670245853	2.704150517	4.326007968	P	0.185541519	Pos	1.026236984	Norm	-0.230798653	Pos	-0.940809736	Pos
Patient 1	1	Patient 1 OXPHOS	1126	2.845718018	2.695481676	2.722633923	4.15136985	P	0.382306569	Pos	1.176402742	Norm	-0.294556514	Pos	-1.650754262	Pos
Patient 1	1	Patient 1 OXPHOS	1127	2.897627091	2.907948522	2.892651034	4.357095925	P	-1.154517811	Pos	2.44068663	High	-0.695651641	Pos	-0.814429966	Pos
Patient 1	1	Patient 1 OXPHOS	1128	2.813580989	2.607455023	2.661812686	4.41447195	P	0.927648508	Pos	0.652600173	Norm	-0.037881984	Pos	-0.581183094	Pos
Patient 1	1	Patient 1 OXPHOS	1129	2.962369336	2.855519156	2.900367129	4.34580487	P	-0.102532985	Pos	2.128705706	High	-0.132141458	Pos	-0.860330729	Pos
Patient 1	1	Patient 1 OXPHOS	1130	2.774516966	2.906335042	2.444044796	3.777934049	P	-2.207729684	Pos	2.431085619	High	-4.875694849	Int(-)	-3.168857566	Int(+)
Patient 1	1	Patient 1 OXPHOS	1131	1.653212514	2.918554531	2.045322979	4.5192503	P	-12.05063555	Neg	2.503797682	High	-8.71786646	Neg	-0.155234754	Pos
Patient 1	1	Patient 1 OXPHOS	1132	2.849419414	2.682145076	2.783903579	4.491907721	P	0.539396208	Pos	1.097043308	Norm	0.404471982	Pos	-0.266388691	Pos
Patient 1	1	Patient 1 OXPHOS	1133	2.426511261	2.692846919	2.31386722	4.58446692	P	-3.236095662	Int(+)	1.16072462	Norm	-4.098135673	Int(+)	0.109885961	Pos
Patient 1	1	Patient 1 OXPHOS	1134	2.996511672	2.876217841	2.893206753	4.415657658	P	0.000234311	Pos	2.251873223	High	-0.393160042	Pos	-0.576362916	Pos
Patient 1	1	Patient 1 OXPHOS	1135	2.621176282	2.682145076	2.380211242	4.472156504	P	-1.444224704	Pos	1.097043308	Norm	-3.376490451	Int(+)	-0.346681977	Pos
Patient 1	1	Patient 1 OXPHOS	1136	1.939519253	1.86332286	2.327358934	3.646207612	P	0.298706345	Pos	-3.775358002	Very low	3.798974263	Pos	-3.704356139	Int(+)
Patient 1	1	Patient 1 OXPHOS	1137	2.848804701	2.73239376	2.809559715	4.322839273	P	0.06345344	Pos	1.396048081	Norm	0.173014229	Pos	-0.953691218	Pos
Patient 1	1	Patient 1 OXPHOS	1138	2.62324929	2.958085849	2.053078443	4.433737841	P	-4.002171179	Int(+)	2.739028776	High	-9.012204224	Neg	-0.502862771	Pos
Patient 1	1	Patient 1 OXPHOS	1139	2.170261715	2.671172843	2.086359831	4.460612227	P	-5.260527308	Int(-)	1.031753035	Norm	-6.025960928	Neg	-0.393612147	Pos
Patient 1	1	Patient 1 OXPHOS	1140	2.824125834	2.754348336	2.888740961	4.529712605	P	-0.356486251	Pos	1.526688777	Norm	0.708303823	Pos	-0.112703051	Pos
Patient 1	1	Patient 1 OXPHOS	1141	2.800717078	2.638489257	2.698970004	4.431460263	P	0.525061222	Pos	0.83726937	Norm	0.018810478	Pos	-0.512121652	Pos
Patient 1	1	Patient 1 OXPHOS	1142	2.5289167	2.899820502	2.394451681	4.439222132	P	-4.278258502	Int(+)	2.392320854	High	-5.278727952	Int(-)	-0.480567852	Pos
Patient 1	1	Patient 1 OXPHOS	1143	2.940018155	2.78604121	2.828659897	4.497137064	P	0.353572795	Pos	1.715277216	Norm	-0.151581263	Pos	-0.245130196	Pos
Patient 1	1	Patient 1 OXPHOS	1144	2.58546073	2.80140371	2.372912003	4.436766739	P	-2.869555782	Pos	1.806691766	Norm	-4.56131506	Int(-)	-0.490549594	Pos
Patient 1	1	Patient 1 OXPHOS	1145	2.608526034	2.621176282	2.672097858	4.480136349	P	-0.983399975	Pos	0.734248517	Norm	-0.070365567	Pos	-0.314242052	Pos
Patient 1	1	Patient 1 OXPHOS	1146	2.677606953	2.440909082	2.615950052	4.443622794	P	1.305874409	Pos	-0.338431391	Norm	1.096422203	Pos	-0.462678138	Pos
Patient 1	1	Patient 1 OXPHOS	1147	2.661812686	2.605305046	2.689308859	4.398408794	P	-0.371541576	Pos	0.639806735	Norm	0.239900851	Pos	-0.646483556	Pos
Patient 1	1	Patient 1 OXPHOS	1148	2.780317312	2.658011397	2.64738297	4.548892834	P	0.164872698	Pos	0.953435855	Norm	-0.647680861	Pos	-0.034730965	Pos
Patient 1	1	Patient 1 OXPHOS	1149	2.828659897	2.667452953	2.738780558	4.426039299	P	0.496602365	Pos	1.009617832	Norm	0.119781562	Pos	-0.53415913	Pos
Patient 1	1	Patient 1 OXPHOS	1150	2.932473765	2.907411361	2.752816431	4.092650478	P	-0.84712389	Pos	2.437490254	High	-1.998274903	Pos	-1.889462153	Pos
Patient 1	1	Patient 1 OXPHOS	1151	2.697229343	2.532754379	2.64246452	4.412846789	P	0.616035088	Pos	0.208094016	Norm	0.482349588	Pos	-0.587789752	Pos
Patient 1	1	Patient 1 OXPHOS	1152	2.086359831	2.57054294	2.176091259	4.560420774	P	-5.048735064	Int(-)	0.432954834	Norm	-4.24201612	Int(+)	0.01213279	Pos
Patient 1	1	Patient 1 OXPHOS	1153	2.365487985	2.549003262	2.220108088	4.073791643	P	-2.420359153	Pos	0.304782988	Norm	-3.62746068	Int(+)	-1.966127702	Pos
Patient 1	1	Patient 1 OXPHOS	1154	2.587710965	2.650307523	2.721810615	4.616118269	P	-1.437082338	Pos	0.907593959	Norm	0.121802588	Pos	0.238556047	Pos
Patient 1	1	Patient 1 OXPHOS	1155	2.146128036	2.977266212	2.06069784	4.259498314	P	-8.317735854	Neg	2.853161524	High	-9.118773348	Neg	-1.211186932	Pos
Patient 1	1	Patient 1 OXPHOS	1156	2.994756945	2.810904281	2.804139432	4.441648013	P	0.596210702	Pos	1.863224908	Norm	-0.614270624	Pos	-0.470706084	Pos
Patient 1	1	Patient 1 OXPHOS	1157	1.662757832	2.592176757	2.029383778	4.490899134	P	-8.933707943	Neg	0.561686858	Norm	-5.819439766	Int(-)	-0.270488831	Pos
Patient 1	1	Patient 1 OXPHOS	1158	2.923761961	2.755874856	2.761175813	4.578341175	P	0.494818709	Pos	1.535772334	Norm	-0.500344103	Pos	0.084983383	Pos
Patient 1	1	Patient 1 OXPHOS	1159	1.707570176	2.574031268	2.173186268	4.373794417	P	-8.374455327	Neg	0.453712128	Norm	-4.301964807	Int(+)	-0.746546717	Pos
Patient 1	1	Patient 1 OXPHOS	1160	2.966141733	2.795880017	2.788168371	4.536394289	P	0.488357128	Pos	1.773823034	Norm	-0.622874458	Pos	-0.085540456	Pos
Patient 1	1	Patient 1 OXPHOS	1161	2.640481437	2.816903839	2.913813852	4.593186345	P	-2.536481981	Pos	1.89892528	Norm	0.355876962	Pos	0.145332449	Pos
Patient 1	1	Patient 1 OXPHOS	1162	2.075546961	2.575187845	2.113943352	4.037546012	P	-5.186211694	Int(-)	0.46059434	Norm	-4.867863459	Int(-)	-2.113474613	Pos
Patient 1	1	Patient 1 OXPHOS	1163	1.770852012	3.135450699	2.021189299	4.587587505	P	-13.0232947	Neg	3.794438258	Very high	-10.9472299	Neg	0.122571862	Pos
Patient 1	1	Patient 1 OXPHOS	1164	2.721810615	2.608526034	2.665580991	4.49400145	P	0.119851915	Pos	0.65897322	Norm	-0.012635861	Pos	-0.257877194	Pos
Patient 1	1	Patient 1 OXPHOS	1165	2.886490725	2.810232518	2.80140371	4.315025199	P	-0.337728312	Pos	1.859227584	Norm	-0.63357583	Pos	-0.985457242	Pos
Patient 1	1	Patient 1 OXPHOS	1166	2.303196057	3.08278537	2.217483944	3.826657792	P	-7.931451134	Neg	3.481053236	Very high	-8.630771944	Neg	-2.97078423	Pos
Patient 1	1	Patient 1 OXPHOS	1167	2.663700925	2.440909082	2.579783597	4.591309525	P	1.184976404	Pos	-0.338431391	Norm	0.757567987	Pos	0.137702738	Pos
Patient 1	1	Patient 1 OXPHOS	1168	2.531478917	2.491361694	2.624282096	4.410287849	P	-0.43723196	Pos	-0.038213143	Norm	0.700720466	Pos	-0.598192434	Pos
Patient 1	1	Patient 1 OXPHOS	1169	2.440909082	2.742725131	2.58546073	4.352568386	P	-3.577154925	Int(+)	1.457524904	Norm	-2.022218861	Pos	-0.832835464	Pos
Patient 1	1	Patient 1 OXPHOS	1170	2.627365857	2.460897843	2.643452676	4.293053023	P	0.681832777	Pos	-0.219488278	Norm	1.166416288	Pos	-1.074779242	Pos
Patient 1	1	Patient 1 OXPHOS	1171	2.276461804	2.478566496	2.399673721	4.325104983	P	-2.534529245	Pos	-0.114350965	Norm	-1.283612714	Pos	-0.944480579	Pos
Patient 1	1	Patient 1 OXPHOS	1172	2.012837225	2.942504106	2.225309282	4.409747199	P	-9.15210223	Neg	2.646309623	High	-7.257630046	Neg	-0.600390304	Pos
Patient 1	1	Patient 1 OXPHOS	1173	2.983175072	2.886490725	2.899273187	4.318564155	P	-0.211590801	Pos	2.313002019	High	-0.43268922	Pos	-0.971070564	Pos
Patient 1	1	Patient 1 OXPHOS	1174	2.818885415	2.923244019	2.809559715	4.417787127	P	-1.980512521	Pos	2.531702479	High	-1.615795237	Pos	-0.567706127	Pos
Patient 1	1	Patient 1 OXPHOS	1175	2.731588765	2.550228353	2.631443769	4.482744991	P	0.751038973	Pos	0.312072892	Norm	0.214987306	Pos	-0.303637319	Pos
Patient 1	1	Patient 1 OXPHOS	1176	2.875639937	2.745074792	2.836956737	4.464772626	P	0.177873811	Pos	1.471506556	Norm	0.310514567	Pos	-0.376699157	Pos
Patient 1	1	Patient 1 OXPHOS	1177	2.954242509	2.818225894	2.783188691	4.525938404	P	0.17584208	Pos	1.906792163	Norm	-0.878981835	Pos	-0.128046057	Pos
Patient 1	1	Patient 1 OXPHOS	1178	2	3.117933835	2.260071388	4.252513226	P	-10.87978486	Neg	3.690204163	Very high	-8.557924579	Neg	-1.239582937	Pos
Patient 1	1	Patient 1 OXPHOS	1179	2.247973266	3.028977705	2.340444115	4.36152008	P	-7.91303223	Neg	3.160870744	Very high	-6.98474633	Neg	-0.796444747	Pos
Patient 1	1	Patient 1 OXPHOS	1180	2.974511693	2.938019097	2.961421094	4.288092655	P	-0.768315464	Pos	2.619621581	High	-0.33430581	Pos	-1.094944294	Pos
Patient 1	1	Patient 1 OXPHOS	1181	2.966141733	2.796574333	2.814247596	4.64590346	P	0.4818566	Pos	1.777954561	Norm	-0.385285055	Pos	0.359639772	Pos
Patient 1	1	Patient 1 OXPHOS	1182	1.812913357	3.061075324	2.06069784	4.797738291	P	-11.97809609	Neg	3.351867611	Very high	-9.893762108	Neg	0.976883638	Pos
Patient 1	1	Patient 1 OXPHOS	1183	1.86923172	3.053078443	2.08278537	4.585720101	P	-11.41677592	Neg	3.304282179	Very high	-9.613735075	Neg	0.114980431	Pos
Patient 1	1	Patient 1 OXPHOS	1184	2.789580712	2.689308859	2.689308859	4.405038847	P	-0.047739608	Pos	1.139671395	Norm	-0.548730347	Pos	-0.61953085	Pos
Patient 1	1	Patient 1 OXPHOS	1185	2.526339277	2.431363764	2.584331224	4.22073553	P	0.080187956	Pos	-0.395230802	Norm	0.88980258	Pos	-1.368766656	Pos
Patient 1	1	Patient 1 OXPHOS	1186	2.130333768	2.558708571	2.214843848	4.552595219	P	-4.555654451	Int(-)	0.362534423	Norm	-3.767877398	Int(+)	-0.019679909	Pos
Patient 1	1	Patient 1 OXPHOS	1187	2.419955748	2.552668216	2.378397901	4.742607314	P	-1.981143245	Pos	0.326591296	Norm	-2.178793521	Pos	0.752763407	Pos
Patient 1	1	Patient 1 OXPHOS	1188	2.767897616	2.62838893	2.673941999	4.339312286	P	0.334403043	Pos	0.777167378	Norm	-0.120810599	Pos	-0.886724592	Pos
Patient 1	1	Patient 1 OXPHOS	1189	2.86332286	2.761927838	2.840733235	4.495669197	P	-0.08691036	Pos	1.571790606	Norm	0.187697008	Pos	-0.251097418	Pos
Patient 1	1	Patient 1 OXPHOS	1190	2.716837723	2.611723308	2.682145076	4.295764961	P	0.046671685	Pos	0.6779986	Norm	0.112518752	Pos	-1.063754585	Pos
Patient 1	1	Patient 1 OXPHOS	1191	2.320146286	2.712649702	2.428134794	4.303239269	P	-4.345488645	Int(+)	1.27856107	Norm	-3.213548792	Int(+)	-1.033369788	Pos
Patient 1	1	Patient 1 OXPHOS	1192	2.716003344	2.770852012	2.451786436	4.425876435	P	-1.450167516	Pos	1.624893895	Norm	-3.537191516	Int(+)	-0.534821212	Pos
Patient 1	1	Patient 1 OXPHOS	1193	2.725911632	2.56937391	2.639486489	4.3545118	P	0.522302233	Pos	0.42599852	Norm	0.110545165	Pos	-0.824935036	Pos
Patient 1	1	Patient 1 OXPHOS	1194	2.686636269	2.603144373	2.624282096	4.395658322	P	-0.135508478	Pos	0.626949648	Norm	-0.34900847	Pos	-0.657664861	Pos
Patient 1	1	Patient 1 OXPHOS	1195	2.77815125	2.619093331	2.741939078	4.250175948	P	0.510618489	Pos	0.721853917	Norm	0.603467892	Pos	-1.249084516	Pos
Patient 1	1	Patient 1 OXPHOS	1196	2.859738566	2.706717782	2.722633923	4.356370095	P	0.398907082	Pos	1.243263186	Norm	-0.40000802	Pos	-0.817380633	Pos
Patient 1	1	Patient 1 OXPHOS	1197	2.831869774	2.813580989	2.840733235	4.450587788	P	-0.843394255	Pos	1.879152657	Norm	-0.296892582	Pos	-0.434363821	Pos
Patient 1	1	Patient 1 OXPHOS	1198	2.755874856	2.563481085	2.753583059	4.209997296	P	0.838008003	Pos	0.390933271	Norm	1.234875244	Pos	-1.412420072	Pos
Patient 1	1	Patient 1 OXPHOS	1199	2.751279104	2.531478917	2.63447727	4.398859738	P	1.097901335	Pos	0.20050438	Norm	0.419491314	Pos	-0.64465036	Pos
Patient 1	1	Patient 1 OXPHOS	1200	2.832508913	2.710117365	2.751279104	4.345040284	P	0.130449401	Pos	1.263492402	Norm	-0.16365605	Pos	-0.863438948	Pos
Patient 1	1	Patient 1 OXPHOS	1201	2.387389826	2.991226076	2.068185862	4.323458367	P	-6.355166351	Neg	2.936229686	High	-9.178110764	Neg	-0.951174456	Pos
Patient 1	1	Patient 1 OXPHOS	1202	2.875639937	2.796574333	2.716837723	4.464951317	P	-0.304174308	Pos	1.777954561	Norm	-1.297036159	Pos	-0.375972735	Pos
Patient 1	1	Patient 1 OXPHOS	1203	2.629409599	2.51851394	2.611723308	4.57803146	P	0.159816953	Pos	0.123356288	Norm	0.328055381	Pos	0.083724321	Pos
Patient 1	1	Patient 1 OXPHOS	1204	2.62838893	2.525044807	2.540329475	4.402708347	P	0.089756525	Pos	0.16221821	Norm	-0.402207312	Pos	-0.629004874	Pos
Patient 1	1	Patient 1 OXPHOS	1205	2.909020854	2.761175813	2.762678564	4.555481391	P	0.317119351	Pos	1.567315679	Norm	-0.536001468	Pos	-0.00794695	Pos
Patient 1	1	Patient 1 OXPHOS	1206	2.428134794	2.84260924	2.356025857	4.322529394	P	-4.620128578	Int(-)	2.051885255	High	-5.104338293	Int(-)	-0.954950945	Pos
Patient 1	1	Patient 1 OXPHOS	1207	2.383815366	2.862727528	2.167317335	4.731967299	P	-5.1922877	Int(-)	2.171599125	High	-7.057540583	Neg	0.709509272	Pos
Patient 1	1	Patient 1 OXPHOS	1208	2.870988814	2.821513528	2.899273187	4.349160923	P	-0.577875277	Pos	1.926355233	Norm	0.176551461	Pos	-0.846687594	Pos
Patient 1	1	Patient 1 OXPHOS	1209	2.934498451	2.715167358	2.779596491	4.614791792	P	0.969396288	Pos	1.293542382	Norm	0.054126971	Pos	0.233163611	Pos
Patient 1	1	Patient 1 OXPHOS	1210	2.336459734	2.912222057	2.371067862	4.481098497	P	-6.063655164	Neg	2.466116298	High	-5.613005605	Int(-)	-0.3103307	Pos
Patient 1	1	Patient 1 OXPHOS	1211	2.480006943	2.530199698	2.328379603	4.529789551	P	-1.248593519	Pos	0.192892389	Norm	-2.436487354	Pos	-0.112390249	Pos
Patient 1	1	Patient 1 OXPHOS	1212	2.764922985	2.517195898	2.802089258	4.145165317	P	1.350348262	Pos	0.11551328	Norm	2.124087642	Pos	-1.67597713	Pos
Patient 1	1	Patient 1 OXPHOS	1213	2.831229694	2.80685803	2.846955325	4.456517858	P	-0.786077794	Pos	1.839147692	Norm	-0.175606079	Pos	-0.410256708	Pos
Patient 1	1	Patient 1 OXPHOS	1214	2.972665592	2.836956737	2.881954971	4.560803002	P	0.160526478	Pos	2.018250041	High	-0.130355588	Pos	0.013686635	Pos
Patient 1	1	Patient 1 OXPHOS	1215	3.001733713	2.803457116	2.791690649	4.639446644	P	0.726530128	Pos	1.818910555	Norm	-0.660955673	Pos	0.333391313	Pos
Patient 1	1	Patient 1 OXPHOS	1216	2.839478047	2.655138435	2.831869774	3.630936119	P	0.705993588	Pos	0.936340297	Norm	1.107364496	Pos	-3.766438307	Int(+)
Patient 1	1	Patient 1 OXPHOS	1217	1.806179974	3.073351702	2.037426498	4.691709041	P	-12.14905813	Neg	3.424918199	Very high	-10.22422617	Neg	0.5458501	Pos
Patient 1	1	Patient 1 OXPHOS	1218	2.942008053	2.769377326	2.709269961	4.391905007	P	0.52688418	Pos	1.616118779	Norm	-1.112921923	Pos	-0.67292296	Pos
Patient 1	1	Patient 1 OXPHOS	1219	2.344392274	2.905256049	2.357934847	4.364269504	P	-5.930084296	Int(-)	2.424665071	High	-5.670899157	Int(-)	-0.785267701	Pos
Patient 1	1	Patient 1 OXPHOS	1220	2.750508395	2.720985744	2.247973266	4.53379747	P	-0.683843892	Pos	1.328164688	Norm	-4.978726821	Int(-)	-0.096097128	Pos
Patient 1	1	Patient 1 OXPHOS	1221	2.472756449	2.803457116	2.557507202	4.358239508	P	-3.867549172	Int(+)	1.818910555	Norm	-2.85279428	Pos	-0.809781035	Pos
Patient 1	1	Patient 1 OXPHOS	1222	2.969415912	2.768638101	2.740362689	4.56099399	P	0.771894492	Pos	1.611720022	Norm	-0.814910842	Pos	0.014463045	Pos
Patient 1	1	Patient 1 OXPHOS	1223	2.758911892	2.6599162	2.726727209	4.366030514	P	-0.039016155	Pos	0.964770387	Norm	0.077641473	Pos	-0.778108786	Pos
Patient 1	1	Patient 1 OXPHOS	1224	1.72427587	2.839478047	2.025305865	4.668646788	P	-10.70219345	Neg	2.033253097	High	-8.169635017	Neg	0.452096683	Pos
Patient 1	1	Patient 1 OXPHOS	1225	2.315970345	2.792391689	2.281033367	4.47268333	P	-5.126047439	Int(-)	1.753065741	Norm	-5.337055381	Int(-)	-0.344540309	Pos
Patient 1	1	Patient 1 OXPHOS	1226	2.672097858	2.858537198	2.369215857	4.524045429	P	-2.650650625	Pos	2.146664563	High	-5.129631733	Int(-)	-0.13574144	Pos
Patient 1	1	Patient 1 OXPHOS	1227	1.633468456	2.821513528	2.021189299	4.21779968	P	-11.32411757	Neg	1.926355233	Norm	-8.040787104	Neg	-1.380701569	Pos
Patient 1	1	Patient 1 OXPHOS	1228	2.895974732	2.693726949	2.667452953	4.598505989	P	0.835491961	Pos	1.165961237	Norm	-0.794883017	Pos	0.166958038	Pos
Patient 1	1	Patient 1 OXPHOS	1229	1.785329835	2.920123326	2.212187604	4.401107465	P	-10.91882967	Neg	2.513132801	High	-7.172202382	Neg	-0.635512828	Pos
Patient 1	1	Patient 1 OXPHOS	1230	2.72916479	2.610660163	2.766412847	4.179925032	P	0.163789549	Pos	0.671672357	Norm	0.911944303	Pos	-1.534670813	Pos
Patient 1	1	Patient 1 OXPHOS	1231	2.961421094	2.725094521	2.6599162	4.512524307	P	1.110328588	Pos	1.352613964	Norm	-1.159737629	Pos	-0.182577477	Pos
Patient 1	1	Patient 1 OXPHOS	1232	2.851869601	2.802089258	2.752816431	4.51907947	P	-0.562218806	Pos	1.810771118	Norm	-1.011976561	Pos	-0.155929216	Pos
Patient 1	1	Patient 1 OXPHOS	1233	2.872156273	2.726727209	2.822821645	4.363555574	P	0.319412959	Pos	1.362329273	Norm	0.350386907	Pos	-0.788169991	Pos
Patient 1	1	Patient 1 OXPHOS	1234	2.805500858	2.710963119	2.77815125	4.40849436	P	-0.11216172	Pos	1.268525061	Norm	0.080055903	Pos	-0.605483384	Pos
Patient 1	1	Patient 1 OXPHOS	1235	2.580924976	2.459392488	2.567026366	4.52188307	P	0.292173085	Pos	-0.228445892	Norm	0.464476255	Pos	-0.14453193	Pos
Patient 1	1	Patient 1 OXPHOS	1236	2.802089258	2.696356389	2.764922985	4.421455847	P	-0.005032166	Pos	1.181607717	Norm	0.09328607	Pos	-0.55279193	Pos
Patient 1	1	Patient 1 OXPHOS	1237	1.959041392	2.782472624	2.086359831	4.45791216	P	-8.133860104	Neg	1.694042346	Norm	-7.066654085	Neg	-0.404588545	Pos
Patient 1	1	Patient 1 OXPHOS	1238	2.639486489	2.463892989	2.556302501	4.096944755	P	0.759152322	Pos	-0.201665661	Norm	0.321735933	Pos	-1.87200492	Pos
Patient 1	1	Patient 1 OXPHOS	1239	2.897627091	2.80685803	2.872156273	4.524655712	P	-0.209441447	Pos	1.839147692	Norm	0.060256328	Pos	-0.133260497	Pos
Patient 1	1	Patient 1 OXPHOS	1240	2.632457292	2.793790385	2.416640507	4.432873126	P	-2.390267469	Pos	1.761388676	Norm	-4.080826537	Int(+)	-0.506378035	Pos
Patient 1	1	Patient 1 OXPHOS	1241	2.88592634	2.763427994	2.7084209	4.475293377	P	0.095406783	Pos	1.580717278	Norm	-1.065086398	Pos	-0.333929861	Pos
Patient 1	1	Patient 1 OXPHOS	1242	1.602059991	2.897627091	2.004321374	4.587284316	P	-12.30123773	Neg	2.379268962	High	-8.906888249	Neg	0.121339332	Pos
Patient 1	1	Patient 1 OXPHOS	1243	2.546542663	2.482873584	2.557507202	4.572709002	P	-0.226739987	Pos	-0.08872164	Norm	0.154776759	Pos	0.06208729	Pos
Patient 1	1	Patient 1 OXPHOS	1244	2.713490543	2.541579244	2.544068044	4.303757468	P	0.674729291	Pos	0.260606372	Norm	-0.522448383	Pos	-1.031263186	Pos
Patient 1	1	Patient 1 OXPHOS	1245	2.739572344	2.757396029	2.771587481	4.450910826	P	-1.119565384	Pos	1.544824074	Norm	-0.417136644	Pos	-0.433050595	Pos
Patient 1	1	Patient 1 OXPHOS	1246	3.046885191	2.833147112	2.706717782	4.543521731	P	0.840619067	Pos	1.995580867	Norm	-1.734398867	Pos	-0.056565748	Pos
Patient 1	1	Patient 1 OXPHOS	1247	2.434568904	2.609594409	2.519827994	4.309246797	P	-2.387146446	Pos	0.665330589	Norm	-1.388123675	Pos	-1.008947789	Pos
Patient 1	1	Patient 1 OXPHOS	1248	2.938019097	2.767155866	2.706717782	4.556193914	P	0.513034653	Pos	1.602899982	Norm	-1.11598569	Pos	-0.00505038	Pos
Patient 1	1	Patient 1 OXPHOS	1249	2.564666064	2.572871602	2.575187845	4.375791598	P	-0.912286244	Pos	0.446811538	Norm	-0.524717097	Pos	-0.738427713	Pos
Patient 1	1	Patient 1 OXPHOS	1250	2.865103975	2.813580989	2.733197265	4.416324239	P	-0.554781817	Pos	1.879152657	Norm	-1.303301464	Pos	-0.573653107	Pos
Patient 1	1	Patient 1 OXPHOS	1251	2.881954971	2.800029359	2.834420704	4.525912529	P	-0.281655848	Pos	1.798513692	Norm	-0.228873619	Pos	-0.128151247	Pos
Patient 1	1	Patient 1 OXPHOS	1252	1.934498451	2.579783597	2.11058971	4.618853149	P	-6.455436889	Neg	0.487941359	Norm	-4.942398313	Int(-)	0.249673973	Pos
Patient 1	1	Patient 1 OXPHOS	1253	2.683947131	2.617000341	2.710963119	4.376284896	P	-0.288672371	Pos	0.709399584	Norm	0.332937956	Pos	-0.73642234	Pos
Patient 1	1	Patient 1 OXPHOS	1254	2.998695158	2.691081492	2.08278537	4.78582792	P	1.752966177	Pos	1.150219447	Norm	-6.245812362	Neg	0.928465213	Pos
Patient 1	1	Patient 1 OXPHOS	1255	2.305351369	2.619093331	2.195899652	3.924330985	P	-3.599321681	Int(+)	0.721853917	Norm	-4.51185483	Int(-)	-2.573720005	Pos
Patient 1	1	Patient 1 OXPHOS	1256	2.772321707	2.599883072	2.775974331	4.154576117	P	0.639922128	Pos	0.60754328	Norm	1.102743371	Pos	-1.637720043	Pos
Patient 1	1	Patient 1 OXPHOS	1257	2.673941999	2.45484486	2.537819095	4.571895084	P	1.143473201	Pos	-0.25550655	Norm	0.233525074	Pos	0.058778527	Pos
Patient 1	1	Patient 1 OXPHOS	1258	2.976349979	2.811575006	2.876794976	4.402862958	P	0.430078962	Pos	1.867216058	Norm	0.059420146	Pos	-0.628376343	Pos
Patient 1	1	Patient 1 OXPHOS	1259	2.741151599	2.692846919	2.655138435	4.35320432	P	-0.501740712	Pos	1.16072462	Norm	-0.901957032	Pos	-0.830250245	Pos
Patient 1	1	Patient 1 OXPHOS	1260	2.532754379	2.426511261	2.499687083	4.582336132	P	0.181418096	Pos	-0.424105618	Norm	0.142324838	Pos	0.101223814	Pos
Patient 1	1	Patient 1 OXPHOS	1261	2.950364854	2.782472624	2.870403905	4.442103322	P	0.476855435	Pos	1.694042346	Norm	0.27265589	Pos	-0.468855145	Pos
Patient 1	1	Patient 1 OXPHOS	1262	1.612783857	2.704150517	2.053078443	4.416357541	P	-10.41303024	Neg	1.227986674	Norm	-6.646312822	Neg	-0.573517726	Pos
Patient 1	1	Patient 1 OXPHOS	1263	2.947433722	2.717670503	2.711807229	4.510879985	P	1.058345057	Pos	1.308437347	Norm	-0.604173136	Pos	-0.18926203	Pos
Patient 1	1	Patient 1 OXPHOS	1264	1.963787827	2.58546073	2.113943352	4.464698149	P	-6.253921362	Neg	0.521723136	Norm	-4.964233746	Int(-)	-0.377001921	Pos
Patient 1	1	Patient 1 OXPHOS	1265	2.830588669	2.840733235	2.709269961	4.484954347	P	-1.108380082	Pos	2.040722088	High	-1.781560765	Pos	-0.29465577	Pos
Patient 1	1	Patient 1 OXPHOS	1266	2.612783857	2.545307116	2.673020907	4.20341368	P	-0.235744853	Pos	0.282789076	Norm	0.650756597	Pos	-1.439184001	Pos
Patient 1	1	Patient 1 OXPHOS	1267	2.753583059	2.661812686	2.716003344	4.189069009	P	-0.103093911	Pos	0.976055423	Norm	-0.04061126	Pos	-1.497498421	Pos
Patient 1	1	Patient 1 OXPHOS	1268	2.932980822	2.831869774	2.706717782	4.097083696	P	-0.13645302	Pos	1.98798007	Norm	-1.722435833	Pos	-1.871440093	Pos
Patient 1	1	Patient 1 OXPHOS	1269	2.568201724	2.574031268	2.691081492	4.392010683	P	-0.892410491	Pos	0.453712128	Norm	0.550203383	Pos	-0.672493361	Pos
Patient 1	1	Patient 1 OXPHOS	1270	2.631443769	2.609594409	2.488550717	4.335979142	P	-0.675714702	Pos	0.665330589	Norm	-1.681138198	Pos	-0.900274594	Pos
Patient 1	1	Patient 1 OXPHOS	1271	2.71432976	2.583198774	2.665580991	4.310162065	P	0.292090209	Pos	0.50826337	Norm	0.225196791	Pos	-1.005227012	Pos
Patient 1	1	Patient 1 OXPHOS	1272	2.728353782	2.635483747	2.198657087	4.624797579	P	-0.075788217	Pos	0.819385083	Norm	-4.639693806	Int(-)	0.27383946	Pos
Patient 1	1	Patient 1 OXPHOS	1273	2.348304863	2.283301229	2.390935107	4.346216013	P	-0.080470864	Pos	-1.276276868	Norm	0.468030528	Pos	-0.858659336	Pos
Patient 1	1	Patient 1 OXPHOS	1274	1.77815125	2.557507202	2.029383778	4.673389578	P	-7.606244935	Neg	0.35538568	Norm	-5.494225463	Int(-)	0.471377228	Pos
Patient 1	1	Patient 1 OXPHOS	1275	2.883661435	2.671172843	2.73479983	4.512270712	P	0.939786689	Pos	1.031753035	Norm	0.047572718	Pos	-0.183608399	Pos
Patient 1	1	Patient 1 OXPHOS	1276	2.636487896	2.788875116	2.665580991	4.62324929	P	-2.309333796	Pos	1.73214037	Norm	-1.704656065	Pos	0.267545307	Pos
Patient 1	1	Patient 1 OXPHOS	1277	1.612783857	2.939519253	2.033423755	4.732265061	P	-12.59478923	Neg	2.628548253	High	-9.023722171	Neg	0.710719745	Pos
Patient 1	1	Patient 1 OXPHOS	1278	1.72427587	2.653212514	2.041392685	4.603166033	P	-8.969095105	Neg	0.924880104	Norm	-6.278960375	Neg	0.185902198	Pos
Patient 1	1	Patient 1 OXPHOS	1279	2.788168371	2.758911892	2.809559715	4.299659809	P	-0.711573783	Pos	1.55384422	Norm	-0.075852388	Pos	-1.047921124	Pos
Patient 1	1	Patient 1 OXPHOS	1280	2.836956737	2.829303773	2.641474111	4.39260903	P	-0.946239957	Pos	1.97271108	Norm	-2.308933999	Pos	-0.670060941	Pos
Patient 1	1	Patient 1 OXPHOS	1281	2.802773725	2.824776462	2.555094449	4.525174428	P	-1.200737046	Pos	1.945771321	Norm	-3.074893138	Int(+)	-0.131151798	Pos
Patient 1	1	Patient 1 OXPHOS	1282	2.857332496	2.795880017	2.695481676	4.478970303	P	-0.456683057	Pos	1.773823034	Norm	-1.490421044	Pos	-0.318982302	Pos
Patient 1	1	Patient 1 OXPHOS	1283	2.933487288	2.740362689	2.789580712	4.625939769	P	0.724591409	Pos	1.443467194	Norm	-0.088848548	Pos	0.278482729	Pos
Patient 1	1	Patient 1 OXPHOS	1284	1.832508913	2.545307116	2.127104798	4.581369302	P	-7.019476205	Neg	0.282789076	Norm	-4.464150916	Int(+)	0.097293422	Pos
Patient 1	1	Patient 1 OXPHOS	1285	2.440909082	2.413299764	2.546542663	4.509901134	P	-0.493280642	Pos	-0.502720628	Norm	0.705366952	Pos	-0.193241286	Pos
Patient 1	1	Patient 1 OXPHOS	1286	2.829946696	2.667452953	2.746634199	4.240174695	P	0.507786388	Pos	1.009617832	Norm	0.193342811	Pos	-1.289741934	Pos
Patient 1	1	Patient 1 OXPHOS	1287	2.698100546	2.59439255	2.660865478	4.68354232	P	0.046136602	Pos	0.574871933	Norm	0.07590188	Pos	0.512650482	Pos
Patient 1	1	Patient 1 OXPHOS	1288	2.615950052	2.507855872	2.58546073	4.484925911	P	0.142650327	Pos	0.059935457	Norm	0.182077816	Pos	-0.29477137	Pos
Patient 1	1	Patient 1 OXPHOS	1289	2.957607287	2.722633923	2.722633923	4.500456037	P	1.100243536	Pos	1.337972173	Norm	-0.54936003	Pos	-0.231637799	Pos
Patient 1	1	Patient 1 OXPHOS	1290	2.644438589	2.445604203	2.509202522	4.285759783	P	0.973530752	Pos	-0.310493074	Norm	0.052182135	Pos	-1.104427961	Pos
Patient 1	1	Patient 1 OXPHOS	1291	2.79518459	2.683047038	2.781036939	4.443388171	P	0.059603681	Pos	1.102410432	Norm	0.369154571	Pos	-0.463631934	Pos
Patient 1	1	Patient 1 OXPHOS	1292	2.824776462	2.664641976	2.707570176	4.441003484	P	0.489182184	Pos	0.992891113	Norm	-0.146162943	Pos	-0.473326244	Pos
Patient 1	1	Patient 1 OXPHOS	1293	1.544068044	2.698100546	2.012837225	4.502044554	P	-10.95382742	Neg	1.191986322	Norm	-6.966582958	Neg	-0.22518011	Pos
Patient 1	1	Patient 1 OXPHOS	1294	2.152288344	2.477121255	2.269512944	4.363536771	P	-3.600577788	Int(+)	-0.122950871	Norm	-2.489593968	Pos	-0.788246431	Pos
Patient 1	1	Patient 1 OXPHOS	1295	2.703291378	2.596597096	2.694605199	4.355183236	P	0.070610038	Pos	0.587990079	Norm	0.371293959	Pos	-0.822205491	Pos
Patient 1	1	Patient 1 OXPHOS	1296	2.826074803	2.699837726	2.763427994	4.386891169	P	0.170804976	Pos	1.202323413	Norm	0.046605196	Pos	-0.693305374	Pos
Patient 1	1	Patient 1 OXPHOS	1297	1.653212514	2.440909082	2.037426498	4.334212409	P	-7.600137404	Neg	-0.338431391	Norm	-4.323936105	Int(+)	-0.907456774	Pos
Patient 1	1	Patient 1 OXPHOS	1298	2.021189299	2.556302501	2.158362492	4.570087392	P	-5.482020632	Int(-)	0.348217106	Norm	-4.274484342	Int(+)	0.051429839	Pos
Patient 1	1	Patient 1 OXPHOS	1299	2.922725458	2.819543936	2.820857989	4.512737746	P	-0.110181628	Pos	1.914635171	Norm	-0.538812022	Pos	-0.181709799	Pos
Patient 1	1	Patient 1 OXPHOS	1300	2.902546779	2.73239376	2.698970004	4.424816324	P	0.530402291	Pos	1.396048081	Norm	-0.862510492	Pos	-0.539130808	Pos
Patient 1	1	Patient 1 OXPHOS	1301	3.014100322	2.843232778	2.949877704	4.401314363	P	0.461546485	Pos	2.055595621	High	0.446324493	Pos	-0.634671742	Pos
Patient 1	1	Patient 1 OXPHOS	1302	1.72427587	2.683947131	2.041392685	4.44836617	P	-9.255833137	Neg	1.107766432	Norm	-6.566714157	Neg	-0.443395214	Pos
Patient 1	1	Patient 1 OXPHOS	1303	2.797959644	2.799340549	2.677606953	4.502986699	P	-1.004717228	Pos	1.794414929	Norm	-1.690152707	Pos	-0.221350072	Pos
Patient 1	1	Patient 1 OXPHOS	1304	2.890421019	2.764922985	2.823474229	4.466185257	P	0.120456731	Pos	1.589613222	Norm	-0.001988112	Pos	-0.370956483	Pos
Patient 1	1	Patient 1 OXPHOS	1305	2.580924976	2.404833717	2.559906625	4.135800283	P	0.803248569	Pos	-0.553097841	Norm	0.910056119	Pos	-1.71404817	Pos
Patient 1	1	Patient 1 OXPHOS	1306	2.72427587	2.549003262	2.644438589	4.719820008	P	0.698939143	Pos	0.304782988	Norm	0.348245537	Pos	0.660127712	Pos
Patient 1	1	Patient 1 OXPHOS	1307	2.700703717	2.717670503	2.7084209	4.478667483	P	-1.08558465	Pos	1.308437347	Norm	-0.635884039	Pos	-0.320213336	Pos
Patient 1	1	Patient 1 OXPHOS	1308	2.494154594	2.6599162	2.318063335	4.315382496	P	-2.34018101	Pos	0.964770387	Norm	-3.750226371	Int(+)	-0.984004746	Pos
Patient 1	1	Patient 1 OXPHOS	1309	2.238046103	2.850033258	2.33243846	4.361501188	P	-6.339608299	Neg	2.096061872	High	-5.394340239	Int(-)	-0.796521547	Pos
Patient 1	1	Patient 1 OXPHOS	1310	2.840733235	2.720159303	2.787460475	4.448968981	P	0.10787903	Pos	1.323246953	Norm	0.080912569	Pos	-0.440944646	Pos
Patient 1	1	Patient 1 OXPHOS	1311	1.591064607	2.769377326	2.049218023	4.386409779	P	-11.20851084	Neg	1.616118779	Norm	-7.292083488	Neg	-0.695262339	Pos
Patient 1	1	Patient 1 OXPHOS	1312	2.620136055	2.484299839	2.613841822	4.651394327	P	0.399735967	Pos	-0.080234705	Norm	0.669217035	Pos	0.381961422	Pos
Patient 1	1	Patient 1 OXPHOS	1313	1.806179974	2.653212514	2.06069784	4.182271957	P	-8.257199698	Neg	0.924880104	Norm	-6.098128611	Neg	-1.525130019	Pos
Patient 1	1	Patient 1 OXPHOS	1314	1.73239376	3.203304916	2.1430148	4.579749309	P	-13.97417467	Neg	4.198204752	Very high	-10.43442728	Neg	0.090707775	Pos
Patient 1	1	Patient 1 OXPHOS	1315	2.806179974	2.605305046	2.725911632	4.46386314	P	0.883455906	Pos	0.639806735	Norm	0.582809896	Pos	-0.380396431	Pos
Patient 1	1	Patient 1 OXPHOS	1316	2.791690649	2.761175813	2.624282096	4.460236129	P	-0.702158235	Pos	1.567315679	Norm	-1.831683828	Pos	-0.39514107	Pos
Patient 1	1	Patient 1 OXPHOS	1317	2.909556029	2.761927838	2.774516966	4.537919789	P	0.31472719	Pos	1.571790606	Norm	-0.432223848	Pos	-0.079338941	Pos
Patient 1	1	Patient 1 OXPHOS	1318	2.946943271	2.789580712	2.783903579	4.097708381	P	0.380585443	Pos	1.736339021	Norm	-0.603721774	Pos	-1.868900605	Pos
Patient 1	1	Patient 1 OXPHOS	1319	2.596597096	2.546542663	2.653212514	4.339530939	P	-0.388047763	Pos	0.290141198	Norm	0.453560195	Pos	-0.885835717	Pos
Patient 1	1	Patient 1 OXPHOS	1320	2.645422269	2.457881897	2.522444234	4.582427018	P	0.867070418	Pos	-0.237434664	Norm	0.060950469	Pos	0.101593283	Pos
Patient 1	1	Patient 1 OXPHOS	1321	2.474216264	3.008600172	2.596597096	4.256188383	P	-5.763556089	Int(-)	3.039614238	Very high	-4.402845547	Int(+)	-1.224642573	Pos
Patient 1	1	Patient 1 OXPHOS	1322	1.612783857	2.84135947	2.093421685	4.389538177	P	-11.68764963	Neg	2.044448504	High	-7.549809803	Neg	-0.682544672	Pos
Patient 1	1	Patient 1 OXPHOS	1323	2.84135947	2.711807229	2.802773725	4.300421557	P	0.191532796	Pos	1.273547937	Norm	0.302713824	Pos	-1.044824439	Pos
Patient 1	1	Patient 1 OXPHOS	1324	3.017033339	2.770852012	2.836324116	4.657228006	P	1.164799835	Pos	1.624893895	Norm	0.062674165	Pos	0.405676681	Pos
Patient 1	1	Patient 1 OXPHOS	1325	2.376576957	2.365487985	2.187520721	4.342442421	P	-0.60457876	Pos	-0.787224604	Norm	-2.209024336	Pos	-0.873999865	Pos
Patient 1	1	Patient 1 OXPHOS	1326	2.87909588	2.746634199	2.766412847	4.552485701	P	0.193298165	Pos	1.480785809	Norm	-0.364618833	Pos	-0.020125126	Pos
Patient 1	1	Patient 1 OXPHOS	1327	2.779596491	2.598790507	2.705863712	4.427680816	P	0.713399944	Pos	0.601041971	Norm	0.456171538	Pos	-0.527485982	Pos
Patient 1	1	Patient 1 OXPHOS	1328	2.92788341	2.843855423	2.829303773	4.537793918	P	-0.292832226	Pos	2.059300667	High	-0.687683734	Pos	-0.079850638	Pos
Patient 1	1	Patient 1 OXPHOS	1329	2.84135947	2.640481437	2.750508395	4.4571701	P	0.859669589	Pos	0.849123836	Norm	0.482888185	Pos	-0.407605193	Pos
Patient 1	1	Patient 1 OXPHOS	1330	2.773054693	2.537819095	2.666517981	4.389679843	P	1.227815518	Pos	0.238231607	Norm	0.660152805	Pos	-0.681968767	Pos
Patient 1	1	Patient 1 OXPHOS	1331	2.990338855	2.820857989	2.766412847	4.352298315	P	0.464659841	Pos	1.922454449	Norm	-1.060646724	Pos	-0.833933367	Pos
Patient 1	1	Patient 1 OXPHOS	1332	2.895974732	2.829303773	2.84135947	4.315487528	P	-0.433776336	Pos	1.97271108	Norm	-0.438465194	Pos	-0.983577769	Pos
Patient 1	1	Patient 1 OXPHOS	1333	2.988558957	2.866287339	2.683047038	4.37524283	P	0.024090835	Pos	2.192781778	High	-2.266104707	Pos	-0.74065858	Pos
Patient 1	1	Patient 1 OXPHOS	1334	2.086359831	2.675778342	2.133538908	4.646315486	P	-6.032756734	Neg	1.059158055	Norm	-5.62719427	Int(-)	0.361314752	Pos
Patient 1	1	Patient 1 OXPHOS	1335	2.7930916	2.586587305	2.730782276	4.445899859	P	0.945057392	Pos	0.528426821	Norm	0.804232887	Pos	-0.453421341	Pos
Patient 1	1	Patient 1 OXPHOS	1336	1.748188027	2.46834733	2.079181246	4.601310186	P	-7.031674786	Neg	-0.175160104	Norm	-4.190507386	Int(+)	0.178357752	Pos
Patient 1	1	Patient 1 OXPHOS	1337	2.507855872	2.574031268	2.181843588	4.707672351	P	-1.417037289	Pos	0.453712128	Norm	-4.220854249	Int(+)	0.610744665	Pos
Patient 1	1	Patient 1 OXPHOS	1338	2.64246452	2.772321707	2.674861141	4.226367876	P	-2.102717443	Pos	1.633639315	Norm	-1.462644891	Pos	-1.345869862	Pos
Patient 1	1	Patient 1 OXPHOS	1339	2.912753304	2.752816431	2.740362689	4.421949251	P	0.427820071	Pos	1.51757318	Norm	-0.66651705	Pos	-0.550786126	Pos
Patient 1	1	Patient 1 OXPHOS	1340	2.92788341	2.711807229	2.675778342	4.505936425	P	0.943394013	Pos	1.273547937	Norm	-0.886555527	Pos	-0.209358751	Pos
Patient 1	1	Patient 1 OXPHOS	1341	2.756636108	2.57634135	2.706717782	4.348032126	P	0.724131175	Pos	0.467458273	Norm	0.675004222	Pos	-0.851276414	Pos
Patient 1	1	Patient 1 OXPHOS	1342	2.858537198	2.660865478	2.749736316	4.513603764	P	0.81799344	Pos	0.970419065	Norm	0.284249731	Pos	-0.178189235	Pos
Patient 1	1	Patient 1 OXPHOS	1343	2.727541257	2.505149978	2.584331224	4.256645598	P	1.13820319	Pos	0.043834039	Norm	0.196906445	Pos	-1.222783886	Pos
Patient 1	1	Patient 1 OXPHOS	1344	2.825426118	2.660865478	2.694605199	4.235705159	P	0.53020617	Pos	0.970419065	Norm	-0.232149896	Pos	-1.307911637	Pos
Patient 1	1	Patient 1 OXPHOS	1345	2.918030337	2.738780558	2.694605199	4.550081524	P	0.60511445	Pos	1.434052724	Norm	-0.963288541	Pos	-0.029898662	Pos
Patient 1	1	Patient 1 OXPHOS	1346	2.338456494	2.426511261	2.278753601	4.479963799	P	-1.507757588	Pos	-0.424105618	Norm	-1.927621944	Pos	-0.314943509	Pos
Patient 1	1	Patient 1 OXPHOS	1347	2.267171728	2.643452676	2.718501689	4.347583686	P	-4.159073612	Int(+)	0.866804196	Norm	0.155169064	Pos	-0.853099427	Pos
Patient 1	1	Patient 1 OXPHOS	1348	2.956648579	2.764922985	2.805500858	4.567249929	P	0.695779269	Pos	1.589613222	Norm	-0.170252832	Pos	0.039894892	Pos
Patient 1	1	Patient 1 OXPHOS	1349	2.867467488	2.819543936	2.69019608	4.481943999	P	-0.590031742	Pos	1.914635171	Norm	-1.761598342	Pos	-0.306893535	Pos
Patient 1	1	Patient 1 OXPHOS	1350	1.819543936	2.897627091	2.158362492	4.3756819	P	-10.41387893	Neg	2.379268962	High	-7.466250368	Neg	-0.738873661	Pos
Patient 1	1	Patient 1 OXPHOS	1351	1.857332496	2.5289167	2.139879086	4.532958106	P	-6.650204127	Neg	0.18525791	Norm	-4.190604481	Int(+)	-0.099509338	Pos
Patient 1	1	Patient 1 OXPHOS	1352	2.857332496	2.762678564	2.69019608	4.378397901	P	-0.145976987	Pos	1.576257796	Norm	-1.22868011	Pos	-0.727832484	Pos
Patient 1	1	Patient 1 OXPHOS	1353	1.86332286	2.729974286	2.100370545	4.662852233	P	-8.47656161	Neg	1.381651001	Norm	-6.444970974	Neg	0.428540472	Pos
Patient 1	1	Patient 1 OXPHOS	1354	2.447158031	2.487138375	2.285557309	4.28427278	P	-1.13077047	Pos	-0.063343997	Norm	-2.433345918	Pos	-1.110472972	Pos
Patient 1	1	Patient 1 OXPHOS	1355	1.77815125	2.608526034	2.267171728	4.455925441	P	-8.083394608	Neg	0.65897322	Norm	-3.745058645	Int(+)	-0.412665019	Pos
Patient 1	1	Patient 1 OXPHOS	1356	2.785329835	2.572871602	2.688419822	4.712775932	P	1.0060952	Pos	0.446811538	Norm	0.536157172	Pos	0.631491906	Pos
Patient 1	1	Patient 1 OXPHOS	1357	2.298853076	2.769377326	2.320146286	4.520588327	P	-5.060083749	Int(-)	1.616118779	Norm	-4.755753519	Int(-)	-0.149795362	Pos
Patient 1	1	Patient 1 OXPHOS	1358	2.826074803	2.692846919	2.785329835	4.244623428	P	0.23627713	Pos	1.16072462	Norm	0.317351703	Pos	-1.271656799	Pos
Patient 1	1	Patient 1 OXPHOS	1359	2.644438589	2.549003262	2.641474111	4.365356928	P	0.004834624	Pos	0.304782988	Norm	0.32047026	Pos	-0.78084707	Pos
Patient 1	1	Patient 1 OXPHOS	1360	2.850646235	2.741151599	2.764176132	4.480150725	P	-0.002544067	Pos	1.448161599	Norm	-0.33412023	Pos	-0.31418361	Pos
Patient 1	1	Patient 1 OXPHOS	1361	2.755112266	2.531478917	2.63447727	4.393557656	P	1.131227387	Pos	0.20050438	Norm	0.419491314	Pos	-0.666204559	Pos
Patient 1	1	Patient 1 OXPHOS	1362	2.752048448	2.630427875	2.773786445	4.133475037	P	0.177533807	Pos	0.78930012	Norm	0.795362063	Pos	-1.723500837	Pos
Patient 1	1	Patient 1 OXPHOS	1363	1.770852012	3.057285644	2.201397124	4.437877346	P	-12.30767689	Neg	3.329317126	Very high	-8.545252078	Neg	-0.486034721	Pos
Patient 1	1	Patient 1 OXPHOS	1364	2.950851459	2.745074792	2.778874472	4.698231075	P	0.831317912	Pos	1.471506556	Norm	-0.233309603	Pos	0.572363686	Pos
Patient 1	1	Patient 1 OXPHOS	1365	2.703291378	2.5132176	2.552668216	4.604776674	P	0.851782854	Pos	0.09184042	Norm	-0.175528889	Pos	0.192449831	Pos
Patient 1	1	Patient 1 OXPHOS	1366	2.762678564	2.625312451	2.671172843	4.634003419	P	0.317856449	Pos	0.75886079	Norm	-0.117866433	Pos	0.31126334	Pos
Patient 1	1	Patient 1 OXPHOS	1367	2.557507202	2.380211242	2.580924976	4.562019113	P	0.830279209	Pos	-0.699613869	Norm	1.338101897	Pos	0.01863041	Pos
Patient 1	1	Patient 1 OXPHOS	1368	1.929418926	3.114944416	2.11058971	4.563991023	P	-11.46331654	Neg	3.672415625	Very high	-9.92477247	Neg	0.026646679	Pos
Patient 1	1	Patient 1 OXPHOS	1369	3.01911629	2.831869774	2.814247596	4.380283618	P	0.611461582	Pos	1.98798007	Norm	-0.716223165	Pos	-0.720166606	Pos
Patient 1	1	Patient 1 OXPHOS	1370	2.991226076	2.805500858	2.836324116	4.64570712	P	0.6161374	Pos	1.831071844	Norm	-0.262377599	Pos	0.358841604	Pos
Patient 1	1	Patient 1 OXPHOS	1371	2.912222057	2.710963119	2.651278014	4.469468548	P	0.815210127	Pos	1.268525061	Norm	-1.108074553	Pos	-0.357609143	Pos
Patient 1	1	Patient 1 OXPHOS	1372	2.705863712	2.541579244	2.579783597	4.546184717	P	0.608421157	Pos	0.260606372	Norm	-0.187813691	Pos	-0.045740092	Pos
Patient 1	1	Patient 1 OXPHOS	1373	1.653212514	2.82672252	2.089905111	4.701792413	P	-11.20096779	Neg	1.957351337	Norm	-7.446292471	Neg	0.586841352	Pos
Patient 1	1	Patient 1 OXPHOS	1374	2.944975908	2.741151599	2.745855195	4.553967936	P	0.817018461	Pos	1.448161599	Norm	-0.505662971	Pos	-0.014099495	Pos
Patient 1	1	Patient 1 OXPHOS	1375	2.903632516	2.811575006	2.661812686	4.487095934	P	-0.201423263	Pos	1.867216058	Norm	-1.952588068	Pos	-0.285949722	Pos
Patient 1	1	Patient 1 OXPHOS	1376	2.633468456	2.546542663	2.597695186	4.170026898	P	-0.06748761	Pos	0.290141198	Norm	-0.066603252	Pos	-1.574909028	Pos
Patient 1	1	Patient 1 OXPHOS	1377	2.271841607	2.298853076	2.322219295	4.076749641	P	-0.890597976	Pos	-1.183735603	Norm	-0.321465255	Pos	-1.954102753	Pos
Patient 1	1	Patient 1 OXPHOS	1378	2.69019608	2.580924976	2.673941999	3.98699554	P	0.103585078	Pos	0.494733134	Norm	0.324883197	Pos	-2.318974029	Pos
Patient 1	1	Patient 1 OXPHOS	1379	2.890979597	2.755874856	2.434568904	4.319210194	P	0.210020775	Pos	1.535772334	Norm	-3.558170549	Int(+)	-0.968444265	Pos
Patient 1	1	Patient 1 OXPHOS	1380	2.703291378	2.56937391	2.687528961	4.383060977	P	0.325647683	Pos	0.42599852	Norm	0.560659412	Pos	-0.708875997	Pos
Patient 1	1	Patient 1 OXPHOS	1381	2.814913181	2.682145076	2.660865478	4.200850498	P	0.239508611	Pos	1.097043308	Norm	-0.747896779	Pos	-1.449603932	Pos
Patient 1	1	Patient 1 OXPHOS	1382	2.984077034	2.797267541	2.866287339	4.606252348	P	0.631138367	Pos	1.782079492	Norm	0.095300337	Pos	0.198448785	Pos
Patient 1	1	Patient 1 OXPHOS	1383	2.729974286	2.62324929	2.591064607	4.179551791	P	0.052896864	Pos	0.746583954	Norm	-0.848943861	Pos	-1.536188124	Pos
Patient 1	1	Patient 1 OXPHOS	1384	1.591064607	2.907948522	2.064457989	4.587048357	P	-12.49196913	Neg	2.44068663	High	-8.4404074	Neg	0.120380102	Pos
Patient 1	1	Patient 1 OXPHOS	1385	2.745855195	2.602059991	2.29666519	4.601310186	P	0.389448669	Pos	0.620497038	Norm	-3.408094393	Int(+)	0.178357752	Pos
Patient 1	1	Patient 1 OXPHOS	1386	1.748188027	2.610660163	2.161368002	4.382035063	P	-8.36381047	Neg	0.671672357	Norm	-4.756273934	Int(-)	-0.713046577	Pos
Patient 1	1	Patient 1 OXPHOS	1387	2.925827575	2.807535028	2.822168079	4.462532758	P	0.029133322	Pos	1.843176172	Norm	-0.413945318	Pos	-0.385804741	Pos
Patient 1	1	Patient 1 OXPHOS	1388	1.959041392	2.782472624	2.089905111	4.201369809	P	-8.133860104	Neg	1.694042346	Norm	-7.033467284	Neg	-1.447492811	Pos
Patient 1	1	Patient 1 OXPHOS	1389	2.176091259	2.701567985	2.075546961	4.726450085	P	-5.493797456	Int(-)	1.212619319	Norm	-6.411732515	Neg	0.687080516	Pos
Patient 1	1	Patient 1 OXPHOS	1390	3.005609445	2.825426118	2.837588438	4.60148417	P	0.554500301	Pos	1.949637095	Norm	-0.437396911	Pos	0.179065034	Pos
Patient 1	1	Patient 1 OXPHOS	1391	1.748188027	2.864511081	2.079181246	4.437322397	P	-10.72658527	Neg	2.182212155	High	-7.898674465	Neg	-0.488290714	Pos
Patient 1	1	Patient 1 OXPHOS	1392	2.485721426	2.492760389	2.465382851	4.107481319	P	-0.84816333	Pos	-0.029890208	Norm	-0.801244368	Pos	-1.82917134	Pos
Patient 1	1	Patient 1 OXPHOS	1393	2.737192643	2.546542663	2.556302501	4.619750539	P	0.834292016	Pos	0.290141198	Norm	-0.454427425	Pos	0.253322069	Pos
Patient 1	1	Patient 1 OXPHOS	1394	1.544068044	2.751279104	2.075546961	4.51736747	P	-11.44860926	Neg	1.508425315	Norm	-6.876540929	Neg	-0.162888896	Pos
Patient 1	1	Patient 1 OXPHOS	1395	1.698970004	2.547774705	2.056904851	4.458879476	P	-8.203561916	Neg	0.297472463	Norm	-5.145041093	Int(-)	-0.400656181	Pos
Patient 1	1	Patient 1 OXPHOS	1396	2.846955325	2.733999287	2.755112266	4.295127085	P	0.032352205	Pos	1.405601767	Norm	-0.351878415	Pos	-1.066347699	Pos
Patient 1	1	Patient 1 OXPHOS	1397	2.418301291	2.58546073	2.409933123	4.680027136	P	-2.302618252	Pos	0.521723136	Norm	-2.191161448	Pos	0.498360445	Pos
Patient 1	1	Patient 1 OXPHOS	1398	2.635483747	2.561101384	2.607455023	4.45591024	P	-0.186357312	Pos	0.376772857	Norm	-0.111877597	Pos	-0.412726814	Pos
Patient 1	1	Patient 1 OXPHOS	1399	2.892651034	2.751279104	2.79518459	4.559319991	P	0.267572211	Pos	1.508425315	Norm	-0.138817623	Pos	0.007657852	Pos
Patient 1	1	Patient 1 OXPHOS	1400	1.672097858	2.894316063	2.146128036	4.45659375	P	-11.66283143	Neg	2.359566688	High	-7.549864055	Neg	-0.409948187	Pos
Patient 1	1	Patient 1 OXPHOS	1401	2.877946952	2.726727209	2.804820679	4.497247645	P	0.36972797	Pos	1.362329273	Norm	0.181826795	Pos	-0.244680657	Pos
Patient 1	1	Patient 1 OXPHOS	1402	1.770852012	3.131939295	1.995635195	4.381926931	P	-12.991219	Neg	3.773543649	Very high	-11.15329139	Neg	-0.713486159	Pos
Patient 1	1	Patient 1 OXPHOS	1403	2.907948522	2.792391689	2.869818208	4.3159074	P	0.015580183	Pos	1.753065741	Norm	0.174097259	Pos	-0.981870892	Pos
Patient 1	1	Patient 1 OXPHOS	1404	2.961421094	2.849419414	2.841984805	4.492131534	P	-0.053705113	Pos	2.092409194	High	-0.621184008	Pos	-0.265478841	Pos
Patient 1	1	Patient 1 OXPHOS	1405	2.926342447	2.72916479	2.754348336	4.604388073	P	0.76740143	Pos	1.376834096	Norm	-0.313667408	Pos	0.190870076	Pos
Patient 1	1	Patient 1 OXPHOS	1406	1.579783597	2.839478047	2.049218023	4.569315375	P	-11.95674567	Neg	2.033253097	High	-7.94588979	Neg	0.048291411	Pos
Patient 1	1	Patient 1 OXPHOS	1407	3.241795431	2.959041392	2.089905111	4.491739786	P	1.353494435	Pos	2.744714739	High	-8.676860872	Neg	-0.267071387	Pos
Patient 1	1	Patient 1 OXPHOS	1408	2.463892989	2.437750563	2.428134794	4.053232149	P	-0.522546755	Pos	-0.357226159	Norm	-0.633610593	Pos	-2.049706822	Pos
Patient 1	1	Patient 1 OXPHOS	1409	2.278753601	2.954724791	2.170261715	4.414939939	P	-6.958795596	Neg	2.719028804	High	-7.885724862	Neg	-0.579280607	Pos
Patient 1	1	Patient 1 OXPHOS	1410	1.763427994	2.767155866	2.103803721	4.401590072	P	-9.690562498	Neg	1.602899982	Norm	-6.760322296	Neg	-0.633550918	Pos
Patient 1	1	Patient 1 OXPHOS	1411	2.574031268	2.542825427	2.579783597	4.328929769	P	-0.549412488	Pos	0.268021783	Norm	-0.199516336	Pos	-0.928931935	Pos
Patient 1	1	Patient 1 OXPHOS	1412	1.77815125	2.812244697	2.068185862	3.924279286	P	-9.981688961	Neg	1.871201054	Norm	-7.514556396	Neg	-2.573930172	Pos
Patient 1	1	Patient 1 OXPHOS	1413	2.710117365	2.521138084	2.625312451	4.835462269	P	0.836921225	Pos	0.138971255	Norm	0.430735896	Pos	1.130240376	Pos
Patient 1	1	Patient 1 OXPHOS	1414	2.99343623	2.841984805	2.851869601	3.733438027	P	0.293814944	Pos	2.048169555	High	-0.459007327	Pos	-3.349744234	Int(+)
Patient 1	1	Patient 1 OXPHOS	1415	2.972665592	2.791690649	2.866877814	4.319668091	P	0.58424453	Pos	1.7488942	Norm	0.153152263	Pos	-0.966582807	Pos
Patient 1	1	Patient 1 OXPHOS	1416	1.672097858	2.731588765	2.113943352	4.512284063	P	-10.15310793	Neg	1.391257961	Norm	-6.332975267	Neg	-0.183554125	Pos
Patient 1	1	Patient 1 OXPHOS	1417	1.770852012	2.625312451	2.096910013	4.473837184	P	-8.30370776	Neg	0.75886079	Norm	-5.49749064	Int(-)	-0.339849622	Pos
Patient 1	1	Patient 1 OXPHOS	1418	2.919601024	2.846337112	2.463892989	4.470219324	P	-0.387951892	Pos	2.074067959	High	-4.12989172	Int(+)	-0.354557064	Pos
Patient 1	1	Patient 1 OXPHOS	1419	2.487138375	2.852479994	2.436162647	4.448644494	P	-4.199857395	Int(+)	2.110621173	High	-4.446734634	Int(+)	-0.44226376	Pos
Patient 1	1	Patient 1 OXPHOS	1420	2.854306042	2.72427587	2.740362689	4.186419489	P	0.187267514	Pos	1.347742578	Norm	-0.39875259	Pos	-1.508269336	Pos
Patient 1	1	Patient 1 OXPHOS	1421	3.006893708	2.820201459	2.81756537	4.641117009	P	0.61456423	Pos	1.918547767	Norm	-0.575790377	Pos	0.340181737	Pos
Patient 1	1	Patient 1 OXPHOS	1422	2.021189299	3.162265614	2.096910013	4.506153125	P	-11.10259243	Neg	3.9540004	Very high	-10.48751111	Neg	-0.208477814	Pos
Patient 1	1	Patient 1 OXPHOS	1423	3.012415375	2.809559715	2.866877814	4.621965191	P	0.762153122	Pos	1.855224068	Norm	-0.014489869	Pos	0.262325145	Pos
Patient 1	1	Patient 1 OXPHOS	1424	2.896526217	2.802773725	2.849419414	4.2503468	P	-0.180784675	Pos	1.814844041	Norm	-0.114233283	Pos	-1.248389962	Pos
Patient 1	1	Patient 1 OXPHOS	1425	2.682145076	2.59439255	2.725911632	4.37165884	P	-0.092569278	Pos	0.574871933	Norm	0.685295371	Pos	-0.755228334	Pos
Patient 1	1	Patient 1 OXPHOS	1426	2.980911938	2.893206753	2.893761762	4.486883666	P	-0.294025776	Pos	2.352965741	High	-0.547166767	Pos	-0.286812643	Pos
Patient 1	1	Patient 1 OXPHOS	1427	2.92890769	2.743509765	2.808885867	4.682776646	P	0.655326492	Pos	1.462193865	Norm	0.062374671	Pos	0.509537841	Pos
Patient 1	1	Patient 1 OXPHOS	1428	2.771587481	2.700703717	2.710963119	4.220996697	P	-0.310805381	Pos	1.207476493	Norm	-0.452866234	Pos	-1.367704951	Pos
Patient 1	1	Patient 1 OXPHOS	1429	2.787460475	2.77524626	2.712649702	4.458698268	P	-0.870547326	Pos	1.651041867	Norm	-1.136308783	Pos	-0.401392832	Pos
Patient 1	1	Patient 1 OXPHOS	1430	2.656098202	2.478566496	2.354108439	4.57721597	P	0.766112245	Pos	-0.114350965	Norm	-1.710541534	Pos	0.080409163	Pos
Patient 1	1	Patient 1 OXPHOS	1431	2.689308859	2.471291711	2.59439255	4.758268297	P	1.123004416	Pos	-0.157639568	Norm	0.609142682	Pos	0.816428941	Pos
Patient 1	1	Patient 1 OXPHOS	1432	2.897627091	2.720985744	2.824125834	4.515383662	P	0.594503944	Pos	1.328164688	Norm	0.41649829	Pos	-0.170953536	Pos
Patient 1	1	Patient 1 OXPHOS	1433	2.759667845	2.603144373	2.675778342	4.532907183	P	0.499364795	Pos	0.626949648	Norm	0.13343101	Pos	-0.099716351	Pos
Patient 1	1	Patient 1 OXPHOS	1434	2.687528961	2.505149978	2.614897216	4.640272687	P	0.790326306	Pos	0.043834039	Norm	0.483298844	Pos	0.33674937	Pos
Patient 1	1	Patient 1 OXPHOS	1435	2.646403726	2.480006943	2.488550717	4.579188892	P	0.668331547	Pos	-0.105779584	Norm	-0.464397908	Pos	0.08842955	Pos
Patient 1	1	Patient 1 OXPHOS	1436	2.838219222	2.777426822	2.679427897	4.442824559	P	-0.450036689	Pos	1.664017304	Norm	-1.467746534	Pos	-0.465923148	Pos
Patient 1	1	Patient 1 OXPHOS	1437	1.86332286	2.98811284	2.053078443	4.550411819	P	-10.87000405	Neg	2.91770438	High	-9.290437264	Neg	-0.028555938	Pos
Patient 1	1	Patient 1 OXPHOS	1438	2.976808337	2.762678564	2.78604121	4.577595191	P	0.89193073	Pos	1.576257796	Norm	-0.331376132	Pos	0.081950785	Pos
Patient 1	1	Patient 1 OXPHOS	1439	2.004321374	2.632457292	2.127104798	4.325864437	P	-6.341037101	Neg	0.801376166	Norm	-5.28160068	Int(-)	-0.941393223	Pos
Patient 1	1	Patient 1 OXPHOS	1440	2.899820502	2.807535028	2.753583059	4.426722664	P	-0.196727192	Pos	1.843176172	Norm	-1.055847743	Pos	-0.531381093	Pos
Patient 1	1	Patient 1 OXPHOS	1441	2.222716471	2.691081492	2.198657087	4.268156577	P	-4.990663919	Int(-)	1.150219447	Norm	-5.160606117	Int(-)	-1.175989083	Pos
Patient 1	1	Patient 1 OXPHOS	1442	2.392696953	2.568201724	2.456366033	4.317541032	P	-2.363601917	Pos	0.41902343	Norm	-1.594122382	Pos	-0.975229795	Pos
Patient 1	1	Patient 1 OXPHOS	1443	2.766412847	2.655138435	2.696356389	4.157456768	P	0.07092875	Pos	0.936340297	Norm	-0.161983144	Pos	-1.626009527	Pos
Patient 1	1	Patient 1 OXPHOS	1444	2.820857989	2.725911632	2.674861141	4.492061605	P	-0.118680247	Pos	1.357476184	Norm	-1.027457396	Pos	-0.265763118	Pos
Patient 1	1	Patient 1 OXPHOS	1445	2.983175072	2.769377326	2.757396029	4.555517649	P	0.884494435	Pos	1.616118779	Norm	-0.662383517	Pos	-0.007799552	Pos
Patient 1	1	Patient 1 OXPHOS	1446	2.976808337	2.876794976	2.838849091	4.46347491	P	-0.176184428	Pos	2.255307469	High	-0.907033381	Pos	-0.381974674	Pos
Patient 1	1	Patient 1 OXPHOS	1447	1.875061263	2.5289167	2.380211242	4.513816673	P	-6.496067442	Neg	0.18525791	Norm	-1.938802167	Pos	-0.17732371	Pos
Patient 1	1	Patient 1 OXPHOS	1448	2.864511081	2.764922985	2.730782276	4.460160871	P	-0.104624354	Pos	1.589613222	Norm	-0.86975997	Pos	-0.395447014	Pos
Patient 1	1	Patient 1 OXPHOS	1449	2.328379603	2.913283902	2.064457989	4.346176873	P	-6.14363192	Neg	2.472434807	High	-8.489982644	Neg	-0.858818448	Pos
Patient 1	1	Patient 1 OXPHOS	1450	2.835690571	2.652246341	2.719331287	4.440247696	P	0.70016881	Pos	0.919130894	Norm	0.080374954	Pos	-0.476398697	Pos
Patient 1	1	Patient 1 OXPHOS	1451	2.911690159	2.818885415	2.761927838	4.474128813	P	-0.199848975	Pos	1.910716643	Norm	-1.084132342	Pos	-0.338664081	Pos
Patient 1	1	Patient 1 OXPHOS	1452	2.962842681	2.902002891	2.802773725	4.467297256	P	-0.53305664	Pos	2.405307159	High	-1.48048448	Pos	-0.366435951	Pos
Patient 1	1	Patient 1 OXPHOS	1453	2.413299764	2.57863921	2.257678575	4.641741744	P	-2.282225542	Pos	0.481131686	Norm	-3.553596445	Int(+)	0.342721427	Pos
Patient 1	1	Patient 1 OXPHOS	1454	2.728353782	2.564666064	2.753583059	4.406778551	P	0.587642403	Pos	0.397984488	Norm	1.223745187	Pos	-0.612458546	Pos
Patient 1	1	Patient 1 OXPHOS	1455	2.571708832	2.661812686	2.706717782	4.434872166	P	-1.683860811	Pos	0.976055423	Norm	-0.127586519	Pos	-0.498251476	Pos
Patient 1	1	Patient 1 OXPHOS	1456	2.561101384	2.667452953	2.08278537	4.411535532	P	-1.828842015	Pos	1.009617832	Norm	-6.024607863	Neg	-0.593120313	Pos
Patient 1	1	Patient 1 OXPHOS	1457	2.952792443	2.757396029	2.736396502	4.529301998	P	0.73277477	Pos	1.544824074	Norm	-0.746605859	Pos	-0.114372267	Pos
Patient 1	1	Patient 1 OXPHOS	1458	2.264817823	2.91750551	2.217483944	4.578891234	P	-6.734346899	Neg	2.497555483	High	-7.098327405	Neg	0.087219501	Pos
Patient 1	1	Patient 1 OXPHOS	1459	2.564666064	2.369215857	2.591064607	4.158332332	P	0.9954761	Pos	-0.7650419	Norm	1.536286487	Pos	-1.622450157	Pos
Patient 1	1	Patient 1 OXPHOS	1460	2.987666265	2.835056102	2.742725131	4.357820544	P	0.308559758	Pos	2.006940311	High	-1.415345904	Pos	-0.811484222	Pos
Patient 1	1	Patient 1 OXPHOS	1461	2.152288344	2.911690159	2.096910013	4.230397825	P	-7.656768443	Neg	2.46295124	High	-8.171714339	Neg	-1.329487183	Pos
Patient 1	1	Patient 1 OXPHOS	1462	2.459392488	2.409933123	2.445604203	4.258780907	P	-0.301053671	Pos	-0.522753823	Norm	-0.208696863	Pos	-1.214103361	Pos
Patient 1	1	Patient 1 OXPHOS	1463	1.770852012	2.824125834	2.079181246	4.495336159	P	-10.15536607	Neg	1.941899756	Norm	-7.522438154	Neg	-0.252451292	Pos
Patient 1	1	Patient 1 OXPHOS	1464	2.92788341	2.829303773	2.793790385	4.427697038	P	-0.15670768	Pos	1.97271108	Norm	-0.883602802	Pos	-0.527420037	Pos
Patient 1	1	Patient 1 OXPHOS	1465	2.677606953	2.770115295	2.463892989	4.353897005	P	-1.776818817	Pos	1.620510062	Norm	-3.416958753	Int(+)	-0.827434318	Pos
Patient 1	1	Patient 1 OXPHOS	1466	2.822821645	2.804820679	2.818885415	4.321639849	P	-0.840044328	Pos	1.827024437	Norm	-0.419213989	Pos	-0.958567154	Pos
Patient 1	1	Patient 1 OXPHOS	1467	2.726727209	2.702430536	2.691081492	4.087532976	P	-0.716810254	Pos	1.217751931	Norm	-0.655264847	Pos	-1.91026599	Pos
Patient 1	1	Patient 1 OXPHOS	1468	2.56937391	2.431363764	2.491361694	4.535218144	P	0.454322849	Pos	-0.395230802	Norm	0.018755455	Pos	-0.09032176	Pos
Patient 1	1	Patient 1 OXPHOS	1469	2.769377326	2.720985744	2.682145076	4.218194027	P	-0.519887454	Pos	1.328164688	Norm	-0.913042168	Pos	-1.379098456	Pos
Patient 1	1	Patient 1 OXPHOS	1470	2.890979597	2.716003344	2.744292983	4.519224023	P	0.583409444	Pos	1.298516915	Norm	-0.284318438	Pos	-0.155341577	Pos
Patient 1	1	Patient 1 OXPHOS	1471	2.69019608	2.5774918	2.610660163	4.474114237	P	0.135748171	Pos	0.474304023	Norm	-0.235760166	Pos	-0.338723339	Pos
Patient 1	1	Patient 1 OXPHOS	1472	2.436162647	2.348304863	2.51851394	4.500209022	P	0.074317733	Pos	-0.889472764	Norm	1.052913468	Pos	-0.232641974	Pos
Patient 1	1	Patient 1 OXPHOS	1473	2.895422546	2.840733235	2.81756537	4.416540658	P	-0.545466416	Pos	2.040722088	High	-0.768254478	Pos	-0.572773314	Pos
Patient 1	1	Patient 1 OXPHOS	1474	2.698100546	2.59439255	2.643452676	4.665890421	P	0.046136602	Pos	0.574871933	Norm	-0.087232252	Pos	0.440891412	Pos
Patient 1	1	Patient 1 OXPHOS	1475	2.934498451	2.71432976	2.764922985	4.602287936	P	0.977243408	Pos	1.288558255	Norm	-0.075421781	Pos	0.182332532	Pos
Patient 1	1	Patient 1 OXPHOS	1476	2.693726949	2.509202522	2.614897216	4.263919983	P	0.806244929	Pos	0.067948701	Norm	0.445240194	Pos	-1.19321182	Pos
Patient 1	1	Patient 1 OXPHOS	1477	2.876794976	2.741151599	2.805500858	4.294466226	P	0.224643493	Pos	1.448161599	Norm	0.052811763	Pos	-1.069034245	Pos
Patient 1	1	Patient 1 OXPHOS	1478	2.342422681	2.715167358	2.344392274	4.388012343	P	-4.175437867	Int(+)	1.293542382	Norm	-4.021346613	Int(+)	-0.688747542	Pos
Patient 1	1	Patient 1 OXPHOS	1479	2.06069784	2.922206277	2.045322979	4.642543656	P	-8.548955599	Neg	2.525527401	High	-8.751777949	Neg	0.345981385	Pos
Patient 1	1	Patient 1 OXPHOS	1480	2.812913357	2.639486489	2.803457116	4.636548072	P	0.621731626	Pos	0.8432034	Norm	0.988226537	Pos	0.321607943	Pos
Patient 1	1	Patient 1 OXPHOS	1481	2.758911892	2.598790507	2.743509765	4.451079941	P	0.533584078	Pos	0.601041971	Norm	0.808859995	Pos	-0.432363104	Pos
Patient 1	1	Patient 1 OXPHOS	1482	2.72427587	2.56937391	2.670245853	4.624261464	P	0.508081342	Pos	0.42599852	Norm	0.398732415	Pos	0.271660027	Pos
Patient 1	1	Patient 1 OXPHOS	1483	2.802089258	2.721810615	2.699837726	4.34849957	P	-0.243368588	Pos	1.333073083	Norm	-0.755102953	Pos	-0.849376146	Pos
Patient 1	1	Patient 1 OXPHOS	1484	2.706717782	2.63748973	2.225309282	4.417687541	P	-0.282643412	Pos	0.831321682	Norm	-4.408833077	Int(+)	-0.568110967	Pos
Patient 1	1	Patient 1 OXPHOS	1485	2.931457871	2.82672252	2.854913022	4.539289428	P	-0.101519554	Pos	1.957351337	Norm	-0.287430506	Pos	-0.073771042	Pos
Patient 1	1	Patient 1 OXPHOS	1486	2.544068044	2.385606274	2.575187845	4.742159316	P	0.662927101	Pos	-0.667510734	Norm	1.233715664	Pos	0.750942192	Pos
Patient 1	1	Patient 1 OXPHOS	1487	2.945960704	2.770115295	2.816903839	4.434568904	P	0.554309566	Pos	1.620510062	Norm	-0.112217417	Pos	-0.499484305	Pos
Patient 1	1	Patient 1 OXPHOS	1488	2.912753304	2.73479983	2.691965103	4.469188515	P	0.596548251	Pos	1.410365399	Norm	-0.950670974	Pos	-0.358747543	Pos
Patient 1	1	Patient 1 OXPHOS	1489	2.716837723	2.666517981	2.672097858	4.264250982	P	-0.466528212	Pos	1.00405428	Norm	-0.496027258	Pos	-1.191866232	Pos
Patient 1	1	Patient 1 OXPHOS	1490	2.969415912	2.854913022	2.932980822	4.44276189	P	-0.03568898	Pos	2.12509891	High	0.178668855	Pos	-0.466177911	Pos
Patient 1	1	Patient 1 OXPHOS	1491	2.913283902	2.694605199	2.709269961	4.529391851	P	0.977686807	Pos	1.171187263	Norm	-0.411489518	Pos	-0.114006991	Pos
Patient 1	1	Patient 1 OXPHOS	1492	2.827369273	2.696356389	2.749736316	4.4465527	P	0.214658122	Pos	1.181607717	Norm	-0.048942536	Pos	-0.450767392	Pos
Patient 1	1	Patient 1 OXPHOS	1493	2.739572344	2.673020907	2.726727209	4.332761536	P	-0.32982898	Pos	1.042749942	Norm	-0.045387649	Pos	-0.913354913	Pos
Patient 1	1	Patient 1 OXPHOS	1494	2.91750551	2.771587481	2.814913181	4.423131139	P	0.293342218	Pos	1.629270305	Norm	-0.144665493	Pos	-0.545981475	Pos
Patient 1	1	Patient 1 OXPHOS	1495	2.372912003	2.255272505	2.456366033	4.375700185	P	0.395752561	Pos	-1.443061777	Norm	1.34365118	Pos	-0.738799328	Pos
Patient 1	1	Patient 1 OXPHOS	1496	2.694605199	2.776701184	2.790988475	4.354684554	P	-1.690736605	Pos	1.659699393	Norm	-0.416605012	Pos	-0.82423275	Pos
Patient 1	1	Patient 1 OXPHOS	1497	2.859138297	2.767897616	2.713490543	4.206367062	P	-0.179140407	Pos	1.607313765	Norm	-1.059535876	Pos	-1.427177818	Pos
Patient 1	1	Patient 1 OXPHOS	1498	2.217483944	2.352182518	2.330413773	4.78804811	P	-1.862781721	Pos	-0.866398779	Norm	-0.745477882	Pos	0.937490802	Pos
Patient 1	1	Patient 1 OXPHOS	1499	2.825426118	2.716837723	2.764176132	4.203875623	P	0.005972953	Pos	1.303481891	Norm	-0.105954357	Pos	-1.437306095	Pos
Patient 1	1	Patient 1 OXPHOS	1500	1.86332286	3.173186268	2.093421685	4.06669855	P	-12.56781543	Neg	4.018983749	Very high	-10.62027844	Neg	-1.99496277	Pos
Patient 1	1	Patient 1 OXPHOS	1501	1.612783857	3.221414238	2.029383778	4.402330176	P	-15.17231345	Neg	4.305964264	Very high	-11.65863511	Neg	-0.630542225	Pos
Patient 1	1	Patient 1 OXPHOS	1502	2.742725131	2.743509765	2.712649702	3.95124035	P	-0.962257899	Pos	1.462193865	Norm	-0.838692486	Pos	-2.464327182	Pos
Patient 1	1	Patient 1 OXPHOS	1503	2.88536122	2.7084209	2.733197265	4.519539243	P	0.605610948	Pos	1.253397588	Norm	-0.317066971	Pos	-0.154060134	Pos
Patient 1	1	Patient 1 OXPHOS	1504	2.721810615	2.8876173	2.72427587	4.295083059	P	-2.490492858	Pos	2.319705705	High	-2.080022274	Pos	-1.066526675	Pos
Patient 1	1	Patient 1 OXPHOS	1505	2.28780173	2.46834733	2.357934847	4.336359654	P	-2.340182876	Pos	-0.175160104	Norm	-1.578710591	Pos	-0.898727724	Pos
Patient 1	1	Patient 1 OXPHOS	1506	2.669316881	2.509202522	2.741151599	4.466912085	P	0.594017892	Pos	0.067948701	Norm	1.628197512	Pos	-0.368001759	Pos
Patient 1	1	Patient 1 OXPHOS	1507	2.28780173	2.77815125	2.392696953	4.597596471	P	-5.237921511	Int(-)	1.668328013	Norm	-4.158654735	Int(+)	0.163260638	Pos
Patient 1	1	Patient 1 OXPHOS	1508	2.755874856	2.769377326	2.133538908	4.637579781	P	-1.090020364	Pos	1.616118779	Norm	-6.502702614	Neg	0.325802082	Pos
Patient 1	1	Patient 1 OXPHOS	1509	2.881954971	2.691965103	2.830588669	4.388971051	P	0.730159794	Pos	1.155477372	Norm	0.749504368	Pos	-0.684850172	Pos
Patient 1	1	Patient 1 OXPHOS	1510	1.591064607	2.991226076	2.021189299	4.777020614	P	-13.25912017	Neg	2.936229686	High	-9.617211736	Neg	0.892661469	Pos
Patient 1	1	Patient 1 OXPHOS	1511	2.933993164	2.832508913	2.795880017	4.366030514	P	-0.133642411	Pos	1.991783263	Norm	-0.894088282	Pos	-0.778108786	Pos
Patient 1	1	Patient 1 OXPHOS	1512	3.003029471	2.781755375	2.798650645	4.554161953	P	0.94102245	Pos	1.689774353	Norm	-0.392287138	Pos	-0.013310772	Pos
Patient 1	1	Patient 1 OXPHOS	1513	2.841984805	2.672097858	2.831229694	4.564287223	P	0.568900522	Pos	1.037257338	Norm	0.942083709	Pos	0.027850802	Pos
Patient 1	1	Patient 1 OXPHOS	1514	1.681241237	3.18582536	2.086359831	4.73295637	P	-14.25752322	Neg	4.094192657	Very high	-10.80203034	Neg	0.713530076	Pos
Patient 1	1	Patient 1 OXPHOS	1515	2.920123326	2.851869601	2.767155866	4.520286975	P	-0.43515753	Pos	2.106989031	High	-1.344250188	Pos	-0.151020429	Pos
Patient 1	1	Patient 1 OXPHOS	1516	2.711807229	2.959518377	2.086359831	4.379051576	P	-3.247452634	Int(+)	2.747553036	High	-8.714421186	Neg	-0.725175143	Pos
Patient 1	1	Patient 1 OXPHOS	1517	2.456366033	2.361727836	2.46686762	4.344961789	P	0.124206339	Pos	-0.809599368	Norm	0.443125708	Pos	-0.863758049	Pos
Patient 1	1	Patient 1 OXPHOS	1518	3.001300933	2.880813592	2.929418926	4.53382288	P	-0.001180986	Pos	2.279220242	High	-0.097511892	Pos	-0.095993831	Pos
Patient 1	1	Patient 1 OXPHOS	1519	2.658964843	2.843232778	2.40654018	4.314436069	P	-2.621820381	Pos	2.055595621	High	-4.63751388	Int(-)	-0.987852195	Pos
Patient 1	1	Patient 1 OXPHOS	1520	2.897627091	2.808885867	2.770115295	4.404867912	P	-0.228415509	Pos	1.85121434	Norm	-0.913781891	Pos	-0.62022574	Pos
Patient 1	1	Patient 1 OXPHOS	1521	1.799340549	2.860936621	2.127104798	4.537491677	P	-10.24941882	Neg	2.16094233	High	-7.417055477	Neg	-0.081079316	Pos
Patient 1	1	Patient 1 OXPHOS	1522	1.716003344	2.85672889	2.029383778	4.491879736	P	-10.93388979	Neg	2.135904232	High	-8.292104019	Neg	-0.266502455	Pos
Patient 1	1	Patient 1 OXPHOS	1523	2.972665592	2.838219222	2.826074803	4.406063046	P	0.148712787	Pos	2.025762456	High	-0.665068616	Pos	-0.615367241	Pos
Patient 1	1	Patient 1 OXPHOS	1524	2.826074803	2.671172843	2.670245853	4.592554241	P	0.43928859	Pos	1.031753035	Norm	-0.557064178	Pos	0.142762798	Pos
Patient 1	1	Patient 1 OXPHOS	1525	2.82672252	2.721810615	2.693726949	4.203848464	P	-0.029325482	Pos	1.333073083	Norm	-0.812325428	Pos	-1.437416505	Pos
Patient 1	1	Patient 1 OXPHOS	1526	2.428134794	2.547774705	2.517195898	4.604161228	P	-1.864201341	Pos	0.297472463	Norm	-0.832401268	Pos	0.189947899	Pos
Patient 1	1	Patient 1 OXPHOS	1527	2.5132176	3.072617477	2.456366033	4.345667736	P	-6.018620167	Neg	3.420549188	Very high	-6.307122502	Neg	-0.860888211	Pos
Patient 1	1	Patient 1 OXPHOS	1528	2.934498451	2.745855195	2.736396502	4.500057999	P	0.681932263	Pos	1.476150348	Norm	-0.638351645	Pos	-0.233255919	Pos
Patient 1	1	Patient 1 OXPHOS	1529	2.686636269	2.526339277	2.608526034	4.338376799	P	0.584041333	Pos	0.169920956	Norm	0.224608191	Pos	-0.890527562	Pos
Patient 1	1	Patient 1 OXPHOS	1530	2.849419414	2.750508395	2.851258349	4.361746718	P	-0.100799453	Pos	1.503839211	Norm	0.393416258	Pos	-0.795523412	Pos
Patient 1	1	Patient 1 OXPHOS	1531	2.685741739	2.521138084	2.691081492	4.547516266	P	0.624994655	Pos	0.138971255	Norm	1.046964748	Pos	-0.040327033	Pos
Patient 1	1	Patient 1 OXPHOS	1532	1.812913357	3.26927939	2.100370545	4.267851981	P	-13.87716837	Neg	4.590785834	Very high	-11.43493694	Neg	-1.177227334	Pos
Patient 1	1	Patient 1 OXPHOS	1533	1.716003344	2.874481818	2.117271296	4.330860015	P	-11.09828669	Neg	2.24154302	High	-7.635176303	Neg	-0.921085037	Pos
Patient 1	1	Patient 1 OXPHOS	1534	2.326335861	2.907948522	2.36361198	4.57721597	P	-6.111790495	Neg	2.44068663	High	-5.642901906	Int(-)	0.080409163	Pos
Patient 1	1	Patient 1 OXPHOS	1535	2.904174368	2.741939078	2.715167358	4.353762403	P	0.455148592	Pos	1.452847492	Norm	-0.800386296	Pos	-0.827981507	Pos
Patient 1	1	Patient 1 OXPHOS	1536	2.5289167	2.592176757	2.392696953	4.572220834	P	-1.403881227	Pos	0.561686858	Norm	-2.41567554	Pos	0.060102777	Pos
Patient 1	1	Patient 1 OXPHOS	1537	3.013679697	2.907948522	2.910090546	4.466912085	P	-0.147493052	Pos	2.44068663	High	-0.532567974	Pos	-0.368001759	Pos
Patient 1	1	Patient 1 OXPHOS	1538	2.926856709	2.810232518	2.805500858	4.306317781	P	0.012826506	Pos	1.859227584	Norm	-0.595230457	Pos	-1.02085492	Pos
Patient 1	1	Patient 1 OXPHOS	1539	2.868056362	2.765668555	2.844477176	4.247310277	P	-0.080805252	Pos	1.594049737	Norm	0.187642286	Pos	-1.260734133	Pos
Patient 1	1	Patient 1 OXPHOS	1540	1.748188027	2.980457892	2.017033339	4.647265577	P	-11.79772836	Neg	2.872153614	High	-9.556360925	Neg	0.365177094	Pos
Patient 1	1	Patient 1 OXPHOS	1541	2.779596491	2.701567985	2.761175813	4.571557443	P	-0.249298567	Pos	1.212619319	Norm	0.009271463	Pos	0.057405936	Pos
Patient 1	1	Patient 1 OXPHOS	1542	2.924795996	2.847572659	2.819543936	4.179436883	P	-0.354404858	Pos	2.081420081	High	-0.81383949	Pos	-1.536655252	Pos
Patient 1	1	Patient 1 OXPHOS	1543	2.255272505	3.055760465	2.10720997	4.518961164	P	-8.097156439	Neg	3.320241545	Very high	-9.410474157	Neg	-0.156410157	Pos
Patient 1	1	Patient 1 OXPHOS	1544	2.365487985	2.739572344	2.436162647	4.580069223	P	-4.202986134	Int(+)	1.438764247	Norm	-3.390587863	Int(+)	0.092008299	Pos
Patient 1	1	Patient 1 OXPHOS	1545	3.004321374	2.942008053	2.872156273	4.089551883	P	-0.546989663	Pos	2.643357859	High	-1.206136859	Pos	-1.902058664	Pos
Patient 1	1	Patient 1 OXPHOS	1546	2.94792362	2.731588765	2.73479983	4.55560224	P	0.9322092	Pos	1.391257961	Norm	-0.519459332	Pos	-0.007455672	Pos
Patient 1	1	Patient 1 OXPHOS	1547	2.859738566	2.789580712	2.77815125	4.316808752	P	-0.376845665	Pos	1.736339021	Norm	-0.657565837	Pos	-0.978206685	Pos
Patient 1	1	Patient 1 OXPHOS	1548	2.954724791	2.745855195	2.77815125	3.758154622	P	0.857659635	Pos	1.476150348	Norm	-0.247403748	Pos	-3.249265533	Int(+)
Patient 1	1	Patient 1 OXPHOS	1549	2.878521796	2.746634199	2.77524626	4.443654068	P	0.188310519	Pos	1.480785809	Norm	-0.281912344	Pos	-0.462551004	Pos
Patient 1	1	Patient 1 OXPHOS	1550	1.806179974	2.925827575	2.049218023	4.648028064	P	-10.79065382	Neg	2.547075928	High	-8.748983857	Neg	0.368276778	Pos
Patient 1	1	Patient 1 OXPHOS	1551	1.832508913	3.10002573	2.075546961	4.275702849	P	-12.16556601	Neg	3.583641991	Very high	-10.11429779	Neg	-1.145311731	Pos
Patient 1	1	Patient 1 OXPHOS	1552	2.10720997	2.51851394	2.225309282	4.84478151	P	-4.38029712	Int(+)	0.123356288	Norm	-3.292489905	Int(+)	1.168125256	Pos
Patient 1	1	Patient 1 OXPHOS	1553	2.963315511	2.802773725	2.80140371	4.52548536	P	0.399272008	Pos	1.814844041	Norm	-0.563638156	Pos	-0.129887786	Pos
Patient 1	1	Patient 1 OXPHOS	1554	2.809559715	2.683047038	2.733197265	4.560504415	P	0.184534879	Pos	1.102410432	Norm	-0.078907707	Pos	0.01247281	Pos
Patient 1	1	Patient 1 OXPHOS	1555	3.011570444	2.914343157	2.883093359	4.537970128	P	-0.225575326	Pos	2.478737906	High	-0.844913821	Pos	-0.079134304	Pos
Patient 1	1	Patient 1 OXPHOS	1556	2.836956737	2.713490543	2.658011397	4.499439629	P	0.137511233	Pos	1.283564497	Norm	-1.068728007	Pos	-0.235769734	Pos
Patient 1	1	Patient 1 OXPHOS	1557	1.77815125	3.115610512	2.079181246	4.466081325	P	-12.77878742	Neg	3.676379229	Very high	-10.22389626	Neg	-0.371378991	Pos
Patient 1	1	Patient 1 OXPHOS	1558	2.58546073	2.481442629	2.480006943	4.532537815	P	0.125028985	Pos	-0.097236538	Norm	-0.557932852	Pos	-0.10121792	Pos
Patient 1	1	Patient 1 OXPHOS	1559	2.987666265	2.853698212	2.865103975	4.389077444	P	0.13411552	Pos	2.11787018	High	-0.444985887	Pos	-0.684417661	Pos
Patient 1	1	Patient 1 OXPHOS	1560	2.439332694	2.309630167	2.51054501	3.858055718	P	0.464043526	Pos	-1.119606527	Norm	1.341171286	Pos	-2.843144364	Pos
Patient 1	1	Patient 1 OXPHOS	1561	2.660865478	2.492760389	2.51054501	4.744676245	P	0.674583269	Pos	-0.029890208	Norm	-0.378090967	Pos	0.761174093	Pos
Patient 1	1	Patient 1 OXPHOS	1562	2.705007959	2.540329475	2.488550717	4.593474368	P	0.612690553	Pos	0.253169621	Norm	-1.030879319	Pos	0.14650333	Pos
Patient 1	1	Patient 1 OXPHOS	1563	2.876794976	2.810232518	2.911690159	4.533288958	P	-0.421930187	Pos	1.859227584	Norm	0.398599436	Pos	-0.098164347	Pos
Patient 1	1	Patient 1 OXPHOS	1564	2.90579588	2.691965103	2.650307523	4.496362205	P	0.937348	Pos	1.155477372	Norm	-0.938927056	Pos	-0.248280178	Pos
Patient 1	1	Patient 1 OXPHOS	1565	2.503790683	2.57634135	2.380211242	4.54383222	P	-1.474013843	Pos	0.467458273	Norm	-2.384027793	Pos	-0.055303535	Pos
Patient 1	1	Patient 1 OXPHOS	1566	2.397940009	2.670245853	2.086359831	4.265171723	P	-3.273055563	Int(+)	1.026236984	Norm	-6.01728081	Neg	-1.188123206	Pos
Patient 1	1	Patient 1 OXPHOS	1567	3.02489596	2.802773725	2.768638101	4.339252634	P	0.934090521	Pos	1.814844041	Norm	-0.870309164	Pos	-0.88696709	Pos
Patient 1	1	Patient 1 OXPHOS	1568	2.944975908	2.779596491	2.716837723	4.612412959	P	0.456975875	Pos	1.676927918	Norm	-1.137888875	Pos	0.223493103	Pos
Patient 1	1	Patient 1 OXPHOS	1569	2.951823035	2.7930916	2.727541257	4.485494285	P	0.390099759	Pos	1.757230559	Norm	-1.164206393	Pos	-0.292460798	Pos
Patient 1	1	Patient 1 OXPHOS	1570	1.643452676	2.741151599	2.11058971	4.525135546	P	-10.49097862	Neg	1.448161599	Norm	-6.45378568	Neg	-0.131309863	Pos
Patient 1	1	Patient 1 OXPHOS	1571	2.860338007	2.72916479	2.816903839	4.28422764	P	0.193898571	Pos	1.376834096	Norm	0.27209144	Pos	-1.110656478	Pos
Patient 1	1	Patient 1 OXPHOS	1572	2.614897216	2.764176132	2.580924976	4.592820502	P	-2.266053168	Pos	1.585169078	Norm	-2.265709938	Pos	0.143845212	Pos
Patient 1	1	Patient 1 OXPHOS	1573	2.627365857	2.484299839	2.487138375	4.54499768	P	0.462593573	Pos	-0.080234705	Norm	-0.517947136	Pos	-0.050565673	Pos
Patient 1	1	Patient 1 OXPHOS	1574	1.653212514	2.624282096	2.075546961	4.632062299	P	-9.316679301	Neg	0.752729663	Norm	-5.687959942	Int(-)	0.303372237	Pos
Patient 1	1	Patient 1 OXPHOS	1575	2.773054693	2.653212514	2.763427994	4.12169113	P	0.14669749	Pos	0.924880104	Norm	0.484358399	Pos	-1.771405155	Pos
Patient 1	1	Patient 1 OXPHOS	1576	1.707570176	2.881384657	2.120573931	4.509417599	P	-11.23536858	Neg	2.282618361	High	-7.668536059	Neg	-0.195206966	Pos
Patient 1	1	Patient 1 OXPHOS	1577	2.849419414	2.751279104	2.694605199	4.418566428	P	-0.108014245	Pos	1.508425315	Norm	-1.080508383	Pos	-0.564538087	Pos
Patient 1	1	Patient 1 OXPHOS	1578	2.602059991	2.482873584	2.53529412	4.298765772	P	0.255940572	Pos	-0.08872164	Norm	-0.053351459	Pos	-1.051555591	Pos
Patient 1	1	Patient 1 OXPHOS	1579	2.539076099	2.489958479	2.505149978	4.565918622	P	-0.358033622	Pos	-0.04656297	Norm	-0.402327027	Pos	0.034482818	Pos
Patient 1	1	Patient 1 OXPHOS	1580	2.912222057	2.812244697	2.765668555	4.419542725	P	-0.133095283	Pos	1.871201054	Norm	-0.986883535	Pos	-0.560569215	Pos
Patient 1	1	Patient 1 OXPHOS	1581	2.426511261	2.725911632	2.572871602	4.14724336	P	-3.545160323	Int(+)	1.357476184	Norm	-1.982486248	Pos	-1.667529406	Pos
Patient 1	1	Patient 1 OXPHOS	1582	2.969415912	2.806179974	2.802089258	4.477786663	P	0.42036496	Pos	1.835112923	Norm	-0.589161751	Pos	-0.323794073	Pos
Patient 1	1	Patient 1 OXPHOS	1583	2.51054501	2.572871602	2.447158031	4.544811912	P	-1.382797671	Pos	0.446811538	Norm	-1.724232804	Pos	-0.051320862	Pos
Patient 1	1	Patient 1 OXPHOS	1584	2.837588438	2.681241237	2.88422877	4.535104154	P	0.445041558	Pos	1.091665014	Norm	1.352602753	Pos	-0.090785154	Pos
Patient 1	1	Patient 1 OXPHOS	1585	3.074450719	2.995196292	2.959518377	4.440657244	P	-0.43558041	Pos	2.959854454	High	-0.887301612	Pos	-0.474733788	Pos
Patient 1	1	Patient 1 OXPHOS	1586	2.491361694	2.372912003	2.542825427	3.763727404	P	0.323653218	Pos	-0.743047987	Norm	1.049695937	Pos	-3.22661088	Int(+)
Patient 1	1	Patient 1 OXPHOS	1587	2.838219222	2.673020907	2.816903839	4.408782494	P	0.527526333	Pos	1.042749942	Norm	0.799234371	Pos	-0.604312052	Pos
Patient 1	1	Patient 1 OXPHOS	1588	2.976349979	2.838219222	2.812913357	4.323478988	P	0.180702743	Pos	2.025762456	High	-0.788221035	Pos	-0.951090626	Pos
Patient 1	1	Patient 1 OXPHOS	1589	2.656098202	2.579783597	2.561101384	4.170026898	P	-0.182154652	Pos	0.487941359	Norm	-0.721592254	Pos	-1.574909028	Pos
Patient 1	1	Patient 1 OXPHOS	1590	2.928395852	2.728353782	2.692846919	4.637849824	P	0.792840076	Pos	1.372008195	Norm	-0.881948193	Pos	0.326899871	Pos
Patient 1	1	Patient 1 OXPHOS	1591	1.643452676	3.026941628	2.11058971	4.50428052	P	-13.13305818	Neg	3.148755067	Very high	-9.112544382	Neg	-0.216090389	Pos
Patient 1	1	Patient 1 OXPHOS	1592	2.820857989	2.744292983	2.862131379	4.331690426	P	-0.290758291	Pos	1.466854405	Norm	0.553564102	Pos	-0.917709225	Pos
Patient 1	1	Patient 1 OXPHOS	1593	2.764922985	2.685741739	2.6599162	4.1823005	P	-0.228627011	Pos	1.118445245	Norm	-0.790539051	Pos	-1.525013986	Pos
Patient 1	1	Patient 1 OXPHOS	1594	2.045322979	2.925312091	2.164352856	4.386320574	P	-8.711120169	Neg	2.544008546	High	-7.667708232	Neg	-0.695624978	Pos
Patient 1	1	Patient 1 OXPHOS	1595	2.919078092	2.846337112	2.80685803	4.074340942	P	-0.392491987	Pos	2.074067959	High	-0.92095576	Pos	-1.963894671	Pos
Patient 1	1	Patient 1 OXPHOS	1596	2.214843848	2.909556029	2.133538908	4.544154895	P	-7.094164192	Neg	2.450252103	High	-7.809352436	Neg	-0.05399179	Pos
Patient 1	1	Patient 1 OXPHOS	1597	2.757396029	2.558708571	2.622214023	4.603923454	P	0.895949669	Pos	0.362534423	Norm	0.048873119	Pos	0.188981292	Pos
Patient 1	1	Patient 1 OXPHOS	1598	2.870403905	2.790988475	2.482873584	4.489043953	P	-0.297383277	Pos	1.744715914	Norm	-3.434655815	Int(+)	-0.278030574	Pos
Patient 1	1	Patient 1 OXPHOS	1599	2.58546073	2.536558443	2.56937391	4.696854188	P	-0.391333722	Pos	0.230730095	Norm	-0.238197432	Pos	0.566766317	Pos
Patient 1	1	Patient 1 OXPHOS	1600	1.602059991	2.571708832	2.117271296	4.498475968	P	-9.270006378	Neg	0.439892474	Norm	-4.804043491	Int(-)	-0.239687241	Pos
Patient 1	1	Patient 1 OXPHOS	1601	2.783188691	2.716003344	2.720985744	4.267945726	P	-0.353234172	Pos	1.298516915	Norm	-0.502578352	Pos	-1.176846241	Pos
Patient 1	1	Patient 1 OXPHOS	1602	2.843232778	2.876217841	2.669316881	4.655224901	P	-1.330199885	Pos	2.251873223	High	-2.487447952	Pos	0.397533593	Pos
Patient 1	1	Patient 1 OXPHOS	1603	2.889301703	2.694605199	2.635483747	4.606854102	P	0.769273222	Pos	1.171187263	Norm	-1.102529446	Pos	0.200895056	Pos
Patient 1	1	Patient 1 OXPHOS	1604	2.862131379	2.71432976	2.848189117	4.379106005	P	0.348408093	Pos	1.288558255	Norm	0.70432791	Pos	-0.724953878	Pos
Patient 1	1	Patient 1 OXPHOS	1605	2.916453949	2.847572659	2.835690571	4.584613876	P	-0.426829875	Pos	2.081420081	High	-0.662765774	Pos	0.110483371	Pos
Patient 1	1	Patient 1 OXPHOS	1606	1.716003344	2.986771734	2.08278537	4.423769989	P	-12.13492956	Neg	2.909724129	High	-9.000444973	Neg	-0.543384405	Pos
Patient 1	1	Patient 1 OXPHOS	1607	2.544068044	2.505149978	2.372912003	4.392538679	P	-0.456958701	Pos	0.043834039	Norm	-1.784015965	Pos	-0.670346934	Pos
Patient 1	1	Patient 1 OXPHOS	1608	1.982271233	3.218797998	2.170261715	4.592676297	P	-11.95541628	Neg	4.29039633	Very high	-10.32264173	Neg	0.143258987	Pos
Patient 1	1	Patient 1 OXPHOS	1609	2.689308859	2.495544338	2.63447727	4.37405145	P	0.895795121	Pos	-0.013324323	Norm	0.756965878	Pos	-0.745501817	Pos
Patient 1	1	Patient 1 OXPHOS	1610	2.583198774	2.505149978	2.542825427	4.182813951	P	-0.116746374	Pos	0.043834039	Norm	-0.191988016	Pos	-1.522926685	Pos
Patient 1	1	Patient 1 OXPHOS	1611	1.991226076	2.597695186	2.139879086	4.56431091	P	-6.129836274	Neg	0.594524265	Norm	-4.836003892	Int(-)	0.027947096	Pos
Patient 1	1	Patient 1 OXPHOS	1612	2.872738827	2.285557309	2.542825427	4.560169754	P	4.455581287	Pos	-1.262852062	Norm	1.869274278	Pos	0.011112335	Pos
Patient 1	1	Patient 1 OXPHOS	1613	2.970811611	2.750508395	2.706717782	4.557061852	P	0.953833044	Pos	1.503839211	Norm	-0.959874221	Pos	-0.00152201	Pos
Patient 1	1	Patient 1 OXPHOS	1614	2.689308859	2.593286067	2.56937391	4.567496891	P	-0.01992701	Pos	0.568287804	Norm	-0.770860784	Pos	0.04089885	Pos
Patient 1	1	Patient 1 OXPHOS	1615	2.813580989	2.675778342	2.791690649	4.334393428	P	0.287563688	Pos	1.059158055	Norm	0.537187406	Pos	-0.90672089	Pos
Patient 1	1	Patient 1 OXPHOS	1616	2.85308953	2.737192643	2.618048097	4.583810664	P	0.055750434	Pos	1.424603832	Norm	-1.665230487	Pos	0.107218127	Pos
Patient 1	1	Patient 1 OXPHOS	1617	2.846337112	2.763427994	2.80685803	4.270678836	P	-0.248510239	Pos	1.580717278	Norm	-0.143520323	Pos	-1.165735512	Pos
Patient 1	1	Patient 1 OXPHOS	1618	2.8162413	2.692846919	2.761175813	4.612699108	P	0.150819915	Pos	1.16072462	Norm	0.091136993	Pos	0.224656365	Pos
Patient 1	1	Patient 1 OXPHOS	1619	2.878521796	2.887054378	2.762678564	4.4541128	P	-1.125146006	Pos	2.316356036	High	-1.715567611	Pos	-0.420033826	Pos
Patient 1	1	Patient 1 OXPHOS	1620	2.937016107	2.7084209	2.755874856	4.570939694	P	1.054480414	Pos	1.253397588	Norm	-0.104695366	Pos	0.054894645	Pos
Patient 1	1	Patient 1 OXPHOS	1621	1.556302501	2.674861141	2.093421685	4.457306492	P	-10.63096538	Neg	1.053700252	Norm	-5.994352464	Int(-)	-0.407050728	Pos
Patient 1	1	Patient 1 OXPHOS	1622	2.923761961	2.745074792	2.716837723	4.394819275	P	0.595962048	Pos	1.471506556	Norm	-0.814159598	Pos	-0.661075785	Pos
Patient 1	1	Patient 1 OXPHOS	1623	2.943988875	2.86332286	2.764176132	4.3357186	P	-0.335081464	Pos	2.175141647	High	-1.479391048	Pos	-0.901333761	Pos
Patient 1	1	Patient 1 OXPHOS	1624	1.72427587	2.984077034	2.08278537	4.503150342	P	-12.03839426	Neg	2.893689315	High	-8.975481002	Neg	-0.220684826	Pos
Patient 1	1	Patient 1 OXPHOS	1625	2.50242712	2.774516966	2.488550717	4.317958925	P	-3.339675792	Int(+)	1.646702203	Norm	-3.227334305	Int(+)	-0.973530966	Pos
Patient 1	1	Patient 1 OXPHOS	1626	2.962842681	2.725911632	2.7355989	4.262284934	P	1.115025228	Pos	1.357476184	Norm	-0.458709728	Pos	-1.199858673	Pos
Patient 1	1	Patient 1 OXPHOS	1627	2.954724791	2.764922985	2.747411808	4.57160403	P	0.679067213	Pos	1.589613222	Norm	-0.714076121	Pos	0.057595322	Pos
Patient 1	1	Patient 1 OXPHOS	1628	2.841984805	2.677606953	2.807535028	4.493430166	P	0.517293319	Pos	1.070039205	Norm	0.668417424	Pos	-0.260199598	Pos
Patient 1	1	Patient 1 OXPHOS	1629	2.982271233	2.783188691	2.722633923	4.352124608	P	0.747290885	Pos	1.698303302	Norm	-1.117308178	Pos	-0.834639524	Pos
Patient 1	1	Patient 1 OXPHOS	1630	2.728353782	2.605305046	2.731588765	4.303066398	P	0.206906003	Pos	0.639806735	Norm	0.63599549	Pos	-1.034072548	Pos
Patient 1	1	Patient 1 OXPHOS	1631	2.665580991	2.403120521	2.525044807	4.22497309	P	1.555238889	Pos	-0.56329221	Norm	0.59953106	Pos	-1.351539989	Pos
Patient 1	1	Patient 1 OXPHOS	1632	1.832508913	3.277150614	2.045322979	4.077948999	P	-13.77927767	Neg	4.637623551	Very high	-12.01891687	Neg	-1.949227085	Pos
Patient 1	1	Patient 1 OXPHOS	1633	2.414973348	3.033423755	2.127104798	4.39537882	P	-6.506989169	Neg	3.187326965	Very high	-9.018264272	Neg	-0.658801103	Pos
Patient 1	1	Patient 1 OXPHOS	1634	2.559906625	2.460897843	2.551449998	4.194708552	P	0.095334286	Pos	-0.219488278	Norm	0.304397211	Pos	-1.474572371	Pos
Patient 1	1	Patient 1 OXPHOS	1635	2.937016107	2.748962861	2.743509765	4.522678924	P	0.674699273	Pos	1.494642513	Norm	-0.600903555	Pos	-0.141296601	Pos
Patient 1	1	Patient 1 OXPHOS	1636	2.469822016	2.359835482	2.50242712	4.488296834	P	0.258894679	Pos	-0.820859818	Norm	0.793996958	Pos	-0.281067786	Pos
Patient 1	1	Patient 1 OXPHOS	1637	2.994317153	2.774516966	2.871572936	4.127687788	P	0.933141994	Pos	1.646702203	Norm	0.358260538	Pos	-1.74702735	Pos
Patient 1	1	Patient 1 OXPHOS	1638	2.938019097	2.764176132	2.800029359	4.370716589	P	0.540937743	Pos	1.585169078	Norm	-0.214469356	Pos	-0.759058804	Pos
Patient 1	1	Patient 1 OXPHOS	1639	2.949390007	2.807535028	2.775974331	4.30601735	P	0.233763161	Pos	1.843176172	Norm	-0.846282858	Pos	-1.022076242	Pos
Patient 1	1	Patient 1 OXPHOS	1640	2.895422546	2.755874856	2.848804701	4.21732599	P	0.24861905	Pos	1.535772334	Norm	0.320073112	Pos	-1.382627228	Pos
Patient 1	1	Patient 1 OXPHOS	1641	2.491361694	2.403120521	2.064457989	4.244079107	P	0.040689551	Pos	-0.56329221	Norm	-3.71555606	Int(+)	-1.273869593	Pos
Patient 1	1	Patient 1 OXPHOS	1642	2.910624405	2.844477176	2.755112266	4.481929682	P	-0.448492848	Pos	2.063000408	High	-1.387690851	Pos	-0.306951736	Pos
Patient 1	1	Patient 1 OXPHOS	1643	3.008600172	2.86923172	2.907411361	4.451325808	P	0.170513794	Pos	2.210302314	High	-0.194801332	Pos	-0.431363595	Pos
Patient 1	1	Patient 1 OXPHOS	1644	2.755112266	2.815577748	2.781755375	4.428280615	P	-1.52863502	Pos	1.891034376	Norm	-0.86757284	Pos	-0.525047662	Pos
Patient 1	1	Patient 1 OXPHOS	1645	2.889301703	2.835056102	2.761927838	4.479388136	P	-0.545518944	Pos	2.006940311	High	-1.235660591	Pos	-0.317283713	Pos
Patient 1	1	Patient 1 OXPHOS	1646	2.836324116	2.683947131	2.838219222	4.425338548	P	0.408707654	Pos	1.107766432	Norm	0.896265866	Pos	-0.537007846	Pos
Patient 1	1	Patient 1 OXPHOS	1647	2.8162413	2.836956737	2.670245853	4.373518855	P	-1.197652353	Pos	2.018250041	High	-2.111349852	Pos	-0.74766694	Pos
Patient 1	1	Patient 1 OXPHOS	1648	2.385606274	2.625312451	2.167317335	4.5385863	P	-2.959886977	Pos	0.75886079	Norm	-4.83792343	Int(-)	-0.076629421	Pos
Patient 1	1	Patient 1 OXPHOS	1649	2.954724791	2.748962861	2.751279104	4.496292954	P	0.828550363	Pos	1.494642513	Norm	-0.528160878	Pos	-0.2485617	Pos
Patient 1	1	Patient 1 OXPHOS	1650	2.797267541	2.683047038	2.860338007	4.266701967	P	0.077706173	Pos	1.102410432	Norm	1.11188157	Pos	-1.18190241	Pos
Patient 1	1	Patient 1 OXPHOS	1651	2.72916479	2.810232518	2.62324929	4.543360188	P	-1.704011492	Pos	1.859227584	Norm	-2.300930138	Pos	-0.057222456	Pos
Patient 1	1	Patient 1 OXPHOS	1652	2.675778342	2.539076099	2.561101384	4.676620459	P	0.370309001	Pos	0.245711407	Norm	-0.339349357	Pos	0.48451151	Pos
Patient 1	1	Patient 1 OXPHOS	1653	3.011993115	2.767897616	2.814247596	4.593053347	P	1.148693369	Pos	1.607313765	Norm	-0.116276932	Pos	0.144791781	Pos
Patient 1	1	Patient 1 OXPHOS	1654	2.426511261	2.436162647	2.494154594	4.338854746	P	-0.832661284	Pos	-0.366675051	Norm	-0.000142388	Pos	-0.888584596	Pos
Patient 1	1	Patient 1 OXPHOS	1655	2.95230801	2.848804701	2.800029359	4.325966964	P	-0.127072788	Pos	2.088751346	High	-1.007968731	Pos	-0.940976427	Pos
Patient 1	1	Patient 1 OXPHOS	1656	2.876217841	2.656098202	2.794488047	4.227423896	P	1.016334006	Pos	0.942051391	Norm	0.748198163	Pos	-1.341576895	Pos
Patient 1	1	Patient 1 OXPHOS	1657	2.938519725	2.755874856	2.831229694	4.732160465	P	0.623027303	Pos	1.535772334	Norm	0.155528761	Pos	0.710294538	Pos
Patient 1	1	Patient 1 OXPHOS	1658	1.544068044	2.613841822	2.049218023	4.42468567	P	-10.16793699	Neg	0.690604816	Norm	-5.836750074	Int(-)	-0.539661947	Pos
Patient 1	1	Patient 1 OXPHOS	1659	2.411619706	2.556302501	2.557507202	4.433337724	P	-2.087654147	Pos	0.348217106	Norm	-0.534787728	Pos	-0.504489338	Pos
Patient 1	1	Patient 1 OXPHOS	1660	2.753583059	2.754348336	2.78604121	4.493681066	P	-0.969334665	Pos	1.526688777	Norm	-0.253221687	Pos	-0.25917963	Pos
Patient 1	1	Patient 1 OXPHOS	1661	2.860338007	2.705863712	2.675778342	4.440074309	P	0.412115402	Pos	1.238181043	Norm	-0.830792597	Pos	-0.477103554	Pos
Patient 1	1	Patient 1 OXPHOS	1662	2.938519725	2.774516966	2.824125834	4.325741372	P	0.448455937	Pos	1.646702203	Norm	-0.085907123	Pos	-0.941893509	Pos
Patient 1	1	Patient 1 OXPHOS	1663	2.875061263	2.741939078	2.775974331	3.959423022	P	0.202206938	Pos	1.452847492	Norm	-0.231040509	Pos	-2.43106272	Pos
Patient 1	1	Patient 1 OXPHOS	1664	2.546542663	2.46686762	2.238046103	4.343290402	P	-0.076782793	Pos	-0.183965118	Norm	-2.688115686	Pos	-0.870552624	Pos
Patient 1	1	Patient 1 OXPHOS	1665	2.26245109	2.860338007	2.382017043	4.350732452	P	-6.223603753	Neg	2.157380277	High	-5.026680491	Int(-)	-0.840298964	Pos
Patient 1	1	Patient 1 OXPHOS	1666	2.981818607	2.745074792	2.784617293	4.510437764	P	1.100363131	Pos	1.471506556	Norm	-0.179539581	Pos	-0.191059761	Pos
Patient 1	1	Patient 1 OXPHOS	1667	2.741151599	2.635483747	2.808885867	4.222326211	P	0.035454765	Pos	0.819385083	Norm	1.076675967	Pos	-1.362300169	Pos
Patient 1	1	Patient 1 OXPHOS	1668	2.795880017	2.761175813	2.621176282	4.482559178	P	-0.665764118	Pos	1.567315679	Norm	-1.860760788	Pos	-0.304392691	Pos
Patient 1	1	Patient 1 OXPHOS	1669	2.740362689	2.556302501	2.635483747	4.338436571	P	0.770407484	Pos	0.348217106	Norm	0.195795977	Pos	-0.890284574	Pos
Patient 1	1	Patient 1 OXPHOS	1670	2.882524538	2.756636108	2.777426822	4.457291339	P	0.129440039	Pos	1.540302167	Norm	-0.355337492	Pos	-0.407112326	Pos
Patient 1	1	Patient 1 OXPHOS	1671	2.463892989	2.63447727	2.342422681	4.49110945	P	-2.365151651	Pos	0.813396044	Norm	-3.283518012	Int(+)	-0.269633849	Pos
Patient 1	1	Patient 1 OXPHOS	1672	2.773054693	2.743509765	2.781036939	4.314625519	P	-0.698749725	Pos	1.462193865	Norm	-0.198377146	Pos	-0.987082034	Pos
Patient 1	1	Patient 1 OXPHOS	1673	2.85672889	2.773054693	2.645422269	4.40715287	P	-0.248337382	Pos	1.638000952	Norm	-1.745105007	Pos	-0.610936855	Pos
Patient 1	1	Patient 1 OXPHOS	1674	1.770852012	3.015778756	2.195899652	4.608814754	P	-11.92636619	Neg	3.082330404	Very high	-8.212422292	Neg	0.208865563	Pos
Patient 1	1	Patient 1 OXPHOS	1675	2.790988475	2.630427875	2.773786445	4.215320251	P	0.516019157	Pos	0.78930012	Norm	0.795362063	Pos	-1.390781023	Pos
Patient 1	1	Patient 1 OXPHOS	1676	2.923244019	2.822821645	2.792391689	4.380283618	P	-0.136346586	Pos	1.934139182	Norm	-0.835935181	Pos	-0.720166606	Pos
Patient 1	1	Patient 1 OXPHOS	1677	2.836956737	2.715167358	2.631443769	4.353165805	P	0.121808922	Pos	1.293542382	Norm	-1.333250452	Pos	-0.830406817	Pos
Patient 1	1	Patient 1 OXPHOS	1678	2.863917377	2.833147112	2.720985744	4.487039339	P	-0.748075419	Pos	1.995580867	Norm	-1.600887413	Pos	-0.286179793	Pos
Patient 1	1	Patient 1 OXPHOS	1679	1.662757832	2.380211242	2.064457989	4.538875223	P	-6.947651065	Neg	-0.699613869	Norm	-3.500235009	Int(+)	-0.075454884	Pos
Patient 1	1	Patient 1 OXPHOS	1680	2.152288344	2.804139432	2.139879086	4.698752803	P	-6.657114556	Neg	1.82297068	Norm	-6.767950262	Neg	0.574484629	Pos
Patient 1	1	Patient 1 OXPHOS	1681	2.608526034	2.481442629	2.480006943	4.252561786	P	0.325563998	Pos	-0.097236538	Norm	-0.557932852	Pos	-1.23938553	Pos
Patient 1	1	Patient 1 OXPHOS	1682	2.705007959	2.567026366	2.751279104	4.437972408	P	0.362564976	Pos	0.412029463	Norm	1.179989727	Pos	-0.485648269	Pos
Patient 1	1	Patient 1 OXPHOS	1683	3.014100322	2.92788341	2.934498451	4.266419866	P	-0.330181532	Pos	2.559309178	High	-0.491072814	Pos	-1.183049216	Pos
Patient 1	1	Patient 1 OXPHOS	1684	2.654176542	2.451786436	2.691965103	4.618424671	P	1.000281003	Pos	-0.273705703	Norm	1.706504244	Pos	0.247932108	Pos
Patient 1	1	Patient 1 OXPHOS	1685	1.763427994	2.705863712	2.10720997	4.466289164	P	-9.119906719	Neg	1.238181043	Norm	-6.155400521	Neg	-0.370534077	Pos
Patient 1	1	Patient 1 OXPHOS	1686	1.959041392	3.133858125	2.225309282	4.018991595	P	-11.38021774	Neg	3.784961646	Very high	-9.028992953	Neg	-2.18890263	Pos
Patient 1	1	Patient 1 OXPHOS	1687	2.976808337	2.739572344	2.755112266	4.503095801	P	1.108382914	Pos	1.438764247	Norm	-0.404169771	Pos	-0.220906546	Pos
Patient 1	1	Patient 1 OXPHOS	1688	1.633468456	2.880813592	2.136720567	4.200084064	P	-11.87324844	Neg	2.279220242	High	-7.512189957	Neg	-1.452719666	Pos
Patient 1	1	Patient 1 OXPHOS	1689	2.775974331	2.602059991	2.712649702	4.337539124	P	0.651279045	Pos	0.620497038	Norm	0.489041754	Pos	-0.893932906	Pos
Patient 1	1	Patient 1 OXPHOS	1690	2.728353782	2.56937391	2.752816431	4.163399933	P	0.543533641	Pos	0.42599852	Norm	1.172343598	Pos	-1.601849182	Pos
Patient 1	1	Patient 1 OXPHOS	1691	2.866877814	2.673020907	2.6599162	4.3083723	P	0.776602605	Pos	1.042749942	Norm	-0.671160082	Pos	-1.012502824	Pos
Patient 1	1	Patient 1 OXPHOS	1692	1.698970004	2.730782276	2.033423755	4.562495092	P	-9.912115099	Neg	1.386458945	Norm	-7.07939871	Neg	0.020565372	Pos
Patient 1	1	Patient 1 OXPHOS	1693	2.851869601	2.636487896	2.635483747	4.298940363	P	0.988444533	Pos	0.825360274	Norm	-0.557109384	Pos	-1.050845839	Pos
Patient 1	1	Patient 1 OXPHOS	1694	1.653212514	2.930949031	2.045322979	4.523043746	P	-12.16502972	Neg	2.577551154	High	-8.832945571	Neg	-0.139813515	Pos
Patient 1	1	Patient 1 OXPHOS	1695	2.004321374	2.509202522	2.146128036	4.792706789	P	-5.187613859	Int(-)	0.067948701	Norm	-3.946955308	Int(+)	0.956429414	Pos
Patient 1	1	Patient 1 OXPHOS	1696	1.919078092	2.932473765	2.11058971	4.478653057	P	-9.872651396	Neg	2.58662408	High	-8.2369098	Neg	-0.320271978	Pos
Patient 1	1	Patient 1 OXPHOS	1697	2.873320602	2.747411808	2.654176542	4.663521895	P	0.135841861	Pos	1.485412971	Norm	-1.422768818	Pos	0.431262803	Pos
Patient 1	1	Patient 1 OXPHOS	1698	2.064457989	3.019946682	2.133538908	4.507734468	P	-9.420056686	Neg	3.107131642	Very high	-8.833485986	Neg	-0.202049286	Pos
Patient 1	1	Patient 1 OXPHOS	1699	2.967547976	2.838849091	2.605305046	4.320354033	P	0.098385027	Pos	2.02951049	High	-2.73671778	Pos	-0.963794295	Pos
Patient 1	1	Patient 1 OXPHOS	1700	2.95616843	2.765668555	2.899273187	4.22773249	P	0.684625698	Pos	1.594049737	Norm	0.700634137	Pos	-1.340322389	Pos
Patient 1	1	Patient 1 OXPHOS	1701	2.943988875	2.785329835	2.795880017	4.471541065	P	0.394722167	Pos	1.711044178	Norm	-0.451749057	Pos	-0.349183878	Pos
Patient 1	1	Patient 1 OXPHOS	1702	2.544068044	2.836956737	2.482873584	4.373647472	P	-3.560839995	Int(+)	2.018250041	High	-3.864620539	Int(+)	-0.747144081	Pos
Patient 1	1	Patient 1 OXPHOS	1703	2.541579244	2.933487288	2.367355921	4.077948999	P	-4.481737899	Int(+)	2.592655049	High	-5.84580219	Int(-)	-1.949227085	Pos
Patient 1	1	Patient 1 OXPHOS	1704	1.944482672	2.800717078	2.120573931	4.451985889	P	-8.430038681	Neg	1.802605964	Norm	-6.91669801	Neg	-0.428680214	Pos
Patient 1	1	Patient 1 OXPHOS	1705	2.684845362	2.719331287	2.152288344	4.514521189	P	-1.238924167	Pos	1.318319841	Norm	-5.859264092	Int(-)	-0.174459687	Pos
Patient 1	1	Patient 1 OXPHOS	1706	2.788875116	2.771587481	2.901458321	4.600264822	P	-0.824030522	Pos	1.629270305	Norm	0.665526701	Pos	0.174108101	Pos
Patient 1	1	Patient 1 OXPHOS	1707	2.95230801	2.749736316	2.769377326	4.548696449	P	0.800308974	Pos	1.499244953	Norm	-0.365967758	Pos	-0.035529318	Pos
Patient 1	1	Patient 1 OXPHOS	1708	2.534026106	2.421603927	2.549003262	4.2219356	P	0.238445361	Pos	-0.453306711	Norm	0.650450416	Pos	-1.363888094	Pos
Patient 1	1	Patient 1 OXPHOS	1709	2.146128036	2.770852012	2.292256071	4.413718765	P	-6.40052245	Neg	1.624893895	Norm	-5.030641737	Int(-)	-0.584244964	Pos
Patient 1	1	Patient 1 OXPHOS	1710	1.880813592	2.799340549	2.161368002	4.461063114	P	-8.970208516	Neg	1.794414929	Norm	-6.522028163	Neg	-0.391779186	Pos
Patient 1	1	Patient 1 OXPHOS	1711	2.884795364	2.718501689	2.78604121	4.525005913	P	0.506271823	Pos	1.313383318	Norm	0.08318097	Pos	-0.131836848	Pos
Patient 1	1	Patient 1 OXPHOS	1712	2.988558957	2.867467488	2.777426822	4.291768324	P	0.013051507	Pos	2.199804252	High	-1.394242597	Pos	-1.080001843	Pos
Patient 1	1	Patient 1 OXPHOS	1713	2.369215857	2.603144373	2.33243846	4.445246035	P	-2.894886657	Pos	0.626949648	Norm	-3.083128008	Int(+)	-0.456079286	Pos
Patient 1	1	Patient 1 OXPHOS	1714	2.916980047	2.720159303	2.774516966	4.483573034	P	0.770407769	Pos	1.323246953	Norm	-0.040293942	Pos	-0.300271129	Pos
Patient 1	1	Patient 1 OXPHOS	1715	2.618048097	2.791690649	2.592176757	4.577847821	P	-2.495801162	Pos	1.7488942	Norm	-2.418120963	Pos	0.082977786	Pos
Patient 1	1	Patient 1 OXPHOS	1716	2.877946952	2.716837723	2.722633923	4.264416387	P	0.462348146	Pos	1.303481891	Norm	-0.494973442	Pos	-1.191193822	Pos
Patient 1	1	Patient 1 OXPHOS	1717	2.754348336	2.660865478	2.832508913	4.195844325	P	-0.087571352	Pos	0.970419065	Norm	1.059560316	Pos	-1.46995519	Pos
Patient 1	1	Patient 1 OXPHOS	1718	2.617000341	3.286680969	2.545307116	4.061377074	P	-7.0937838	Neg	4.694333927	Very high	-7.454552552	Neg	-2.016595808	Pos
Patient 1	1	Patient 1 OXPHOS	1719	1.716003344	2.999130541	2.178976947	4.210264999	P	-12.24866484	Neg	2.983265206	High	-8.21623827	Neg	-1.411331798	Pos
Patient 1	1	Patient 1 OXPHOS	1720	2.785329835	2.804820679	2.719331287	4.45230789	P	-1.165651294	Pos	1.827024437	Norm	-1.350981242	Pos	-0.427371207	Pos
Patient 1	1	Patient 1 OXPHOS	1721	3.012837225	2.770852012	2.834420704	4.533606848	P	1.128349306	Pos	1.624893895	Norm	0.044855294	Pos	-0.096872052	Pos
Patient 1	1	Patient 1 OXPHOS	1722	1.73239376	2.810232518	2.089905111	4.502085559	P	-10.3603814	Neg	1.859227584	Norm	-7.29251955	Neg	-0.225013413	Pos
Patient 1	1	Patient 1 OXPHOS	1723	2.978180517	2.77815125	2.766412847	4.505584056	P	0.758934103	Pos	1.668328013	Norm	-0.660261548	Pos	-0.210791212	Pos
Patient 1	1	Patient 1 OXPHOS	1724	2.31386722	2.802089258	2.136720567	4.265572462	P	-5.234724931	Int(-)	1.810771118	Norm	-6.778377978	Neg	-1.186494111	Pos
Patient 1	1	Patient 1 OXPHOS	1725	2.903089987	2.646403726	2.832508913	4.445401797	P	1.340744951	Pos	0.884364416	Norm	1.195394241	Pos	-0.455446079	Pos
Patient 1	1	Patient 1 OXPHOS	1726	2.344392274	2.816903839	2.201397124	4.555819683	P	-5.107716582	Int(-)	1.89892528	Norm	-6.311333976	Neg	-0.006571714	Pos
Patient 1	1	Patient 1 OXPHOS	1727	2.511883361	2.681241237	2.357934847	4.157426545	P	-2.385614901	Pos	1.091665014	Norm	-3.576659073	Int(+)	-1.626132392	Pos
Patient 1	1	Patient 1 OXPHOS	1728	1.662757832	2.625312451	2.123851641	4.5368361	P	-9.243328615	Neg	0.75886079	Norm	-5.245104752	Int(-)	-0.083744389	Pos
Patient 1	1	Patient 1 OXPHOS	1729	1.763427994	2.748962861	2.173186268	4.022675762	P	-9.521304877	Neg	1.494642513	Norm	-5.940721635	Int(-)	-2.173925635	Pos
Patient 1	1	Patient 1 OXPHOS	1730	2.653212514	2.612783857	2.697229343	4.265690256	P	-0.516351835	Pos	0.684309395	Norm	0.243872688	Pos	-1.186015251	Pos
Patient 1	1	Patient 1 OXPHOS	1731	2.956648579	2.869818208	2.777426822	4.322260654	P	-0.285928838	Pos	2.213792212	High	-1.416255135	Pos	-0.956043437	Pos
Patient 1	1	Patient 1 OXPHOS	1732	1.792391689	2.866287339	2.071882007	4.551425599	P	-10.35932522	Neg	2.192781778	High	-7.983493624	Neg	-0.024434688	Pos
Patient 1	1	Patient 1 OXPHOS	1733	2.816903839	2.69019608	2.716837723	4.116408481	P	0.181404075	Pos	1.144950802	Norm	-0.299231772	Pos	-1.792880353	Pos
Patient 1	1	Patient 1 OXPHOS	1734	2.978636948	2.733999287	2.808210973	4.536621562	P	1.176484429	Pos	1.405601767	Norm	0.145315591	Pos	-0.084616537	Pos
Patient 1	1	Patient 1 OXPHOS	1735	1.748188027	2.706717782	2.149219113	4.574933662	P	-9.260299607	Neg	1.243263186	Norm	-5.769980342	Int(-)	0.071131052	Pos
Patient 1	1	Patient 1 OXPHOS	1736	2.717670503	3.070776463	2.235528447	4.332700977	P	-4.230759662	Int(+)	3.409594237	Very high	-8.351375676	Neg	-0.913601097	Pos
Patient 1	1	Patient 1 OXPHOS	1737	2.884795364	2.669316881	2.867467488	4.396251669	P	0.967031199	Pos	1.020709133	Norm	1.307621411	Pos	-0.65525277	Pos
Patient 1	1	Patient 1 OXPHOS	1738	2.946943271	2.794488047	2.767897616	4.332902806	P	0.334643733	Pos	1.765540113	Norm	-0.799557398	Pos	-0.912780618	Pos
Patient 1	1	Patient 1 OXPHOS	1739	2.876794976	2.606381365	2.802773725	4.475990619	P	1.487231806	Pos	0.646211371	Norm	1.292773872	Pos	-0.33109541	Pos
Patient 1	1	Patient 1 OXPHOS	1740	2.662757832	3.094121596	2.664641976	3.984122083	P	-4.922711604	Int(-)	3.548509442	Very high	-4.562952618	Int(-)	-2.330655298	Pos
Patient 1	1	Patient 1 OXPHOS	1741	3.004751156	2.858537198	2.886490725	4.650424097	P	0.237159282	Pos	2.146664563	High	-0.290259332	Pos	0.378017209	Pos
Patient 1	1	Patient 1 OXPHOS	1742	1.556302501	2.673941999	2.127104798	4.564879018	P	-10.62239728	Neg	1.048230897	Norm	-5.670261113	Int(-)	0.030256585	Pos
Patient 1	1	Patient 1 OXPHOS	1743	2.974050903	2.775974331	2.92788341	4.370919992	P	0.743449966	Pos	1.655374255	Norm	0.871718665	Pos	-0.758231921	Pos
Patient 1	1	Patient 1 OXPHOS	1744	2.951337519	2.809559715	2.773054693	4.390493527	P	0.231725298	Pos	1.855224068	Norm	-0.892588469	Pos	-0.678660956	Pos
Patient 1	1	Patient 1 OXPHOS	1745	2.719331287	2.501059262	2.575187845	4.581221244	P	1.105149364	Pos	0.019492234	Norm	0.149653067	Pos	0.096691531	Pos
Patient 1	1	Patient 1 OXPHOS	1746	2.861534411	2.7355989	2.835056102	4.368955945	P	0.144046368	Pos	1.415120265	Norm	0.381666183	Pos	-0.766216228	Pos
Patient 1	1	Patient 1 OXPHOS	1747	2.711807229	2.511883361	2.624282096	4.561685618	P	0.938322265	Pos	0.08390103	Norm	0.507996404	Pos	0.017274673	Pos
Patient 1	1	Patient 1 OXPHOS	1748	2.992553518	2.818885415	2.924795996	4.326499715	P	0.502357102	Pos	1.910716643	Norm	0.440060384	Pos	-0.93881067	Pos
Patient 1	1	Patient 1 OXPHOS	1749	2.932980822	2.768638101	2.839478047	4.240798771	P	0.455388151	Pos	1.611720022	Norm	0.112974711	Pos	-1.287204919	Pos
Patient 1	1	Patient 1 OXPHOS	1750	2.933487288	2.749736316	2.829303773	4.481772166	P	0.636797356	Pos	1.499244953	Norm	0.195108336	Pos	-0.307592077	Pos
Patient 1	1	Patient 1 OXPHOS	1751	2.494154594	2.865103975	2.460897843	4.538561167	P	-4.256595466	Int(+)	2.185740168	High	-4.333236605	Int(+)	-0.076731591	Pos
Patient 1	1	Patient 1 OXPHOS	1752	2.916453949	2.713490543	2.719331287	4.3478762	P	0.828306966	Pos	1.283564497	Norm	-0.494492535	Pos	-0.851910292	Pos
Patient 1	1	Patient 1 OXPHOS	1753	2.937517892	2.72916479	2.763427994	4.316222037	P	0.86450323	Pos	1.376834096	Norm	-0.228647072	Pos	-0.980591817	Pos
Patient 1	1	Patient 1 OXPHOS	1754	2.895422546	2.652246341	2.822168079	4.478696332	P	1.219349949	Pos	0.919130894	Norm	1.043652536	Pos	-0.320096058	Pos
Patient 1	1	Patient 1 OXPHOS	1755	2.096910013	2.613841822	2.23299611	4.241646078	P	-5.362139864	Int(-)	0.690604816	Norm	-4.115083481	Int(+)	-1.28376042	Pos
Patient 1	1	Patient 1 OXPHOS	1756	1.73239376	3.030599722	2.025305865	4.66622773	P	-12.39589014	Neg	3.170522554	Very high	-9.942834221	Neg	0.442262651	Pos
Patient 1	1	Patient 1 OXPHOS	1757	2.730782276	2.71432976	2.667452953	4.374675041	P	-0.792952926	Pos	1.288558255	Norm	-0.98818457	Pos	-0.742966774	Pos
Patient 1	1	Patient 1 OXPHOS	1758	2.643452676	2.451786436	2.719331287	4.320603198	P	0.907047274	Pos	-0.273705703	Norm	1.962909452	Pos	-0.962781382	Pos
Patient 1	1	Patient 1 OXPHOS	1759	1.991226076	2.890421019	2.212187604	4.283391697	P	-8.857193263	Neg	2.33638923	High	-6.895769487	Neg	-1.114054778	Pos
Patient 1	1	Patient 1 OXPHOS	1760	2.743509765	2.539076099	2.636487896	4.398963736	P	0.959171601	Pos	0.245711407	Norm	0.366981731	Pos	-0.644227586	Pos
Patient 1	1	Patient 1 OXPHOS	1761	2.8162413	2.675778342	2.650307523	4.473764246	P	0.310684606	Pos	1.059158055	Norm	-0.787035409	Pos	-0.340146132	Pos
Patient 1	1	Patient 1 OXPHOS	1762	2.683947131	2.472756449	2.567026366	4.519434195	P	1.062666743	Pos	-0.148923644	Norm	0.338978012	Pos	-0.154487178	Pos
Patient 1	1	Patient 1 OXPHOS	1763	2.586587305	2.514547753	2.547774705	4.344333316	P	-0.175331145	Pos	0.099755492	Norm	-0.233870822	Pos	-0.866312939	Pos
Patient 1	1	Patient 1 OXPHOS	1764	2.938519725	2.802773725	2.875061263	4.503913194	P	0.183923699	Pos	1.814844041	Norm	0.12576262	Pos	-0.217583653	Pos
Patient 1	1	Patient 1 OXPHOS	1765	2.383815366	2.697229343	2.53529412	4.666433734	P	-3.648107468	Int(+)	1.18680223	Norm	-2.065456663	Pos	0.443100106	Pos
Patient 1	1	Patient 1 OXPHOS	1766	2.766412847	2.549003262	2.456366033	4.317561937	P	1.065277605	Pos	0.304782988	Norm	-1.413874388	Pos	-0.975144815	Pos
Patient 1	1	Patient 1 OXPHOS	1767	2.926342447	2.823474229	2.434568904	4.346626768	P	-0.115546944	Pos	1.938022382	Norm	-4.190601833	Int(+)	-0.856989524	Pos
Patient 1	1	Patient 1 OXPHOS	1768	3.046104787	2.872738827	2.844477176	4.380844126	P	0.463248143	Pos	2.231171357	High	-0.81638817	Pos	-0.717888009	Pos
Patient 1	1	Patient 1 OXPHOS	1769	2.418301291	2.834420704	2.31386722	4.385767094	P	-4.62919384	Int(-)	2.003159375	High	-5.422361683	Int(-)	-0.697875004	Pos
Patient 1	1	Patient 1 OXPHOS	1770	2.948412966	2.730782276	2.881954971	4.496694457	P	0.944016181	Pos	1.386458945	Norm	0.866030663	Pos	-0.246929497	Pos
Patient 1	1	Patient 1 OXPHOS	1771	1.86923172	2.965671971	2.079181246	4.514826568	P	-10.61175063	Neg	2.784169996	High	-8.838578651	Neg	-0.173218253	Pos
Patient 1	1	Patient 1 OXPHOS	1772	2.998259338	2.796574333	2.919078092	4.369030222	P	0.760806101	Pos	1.777954561	Norm	0.595922688	Pos	-0.765914277	Pos
Patient 1	1	Patient 1 OXPHOS	1773	2.736396502	2.5289167	2.614897216	4.666499261	P	0.992516443	Pos	0.18525791	Norm	0.260098014	Pos	0.443366486	Pos
Patient 1	1	Patient 1 OXPHOS	1774	2.92992956	1.977723605	2.505828034	4.411872129	P	7.814665335	Pos	-3.094616408	Very low	4.400724376	Pos	-0.591751968	Pos
Patient 1	1	Patient 1 OXPHOS	1775	2.946452265	2.78604121	2.752048448	4.35268408	P	0.409458669	Pos	1.715277216	Norm	-0.868711662	Pos	-0.832365142	Pos
Patient 1	1	Patient 1 OXPHOS	1776	2.963315511	2.740362689	2.42975228	4.758571284	P	0.983748492	Pos	1.443467194	Norm	-3.458011896	Int(+)	0.817660655	Pos
Patient 1	1	Patient 1 OXPHOS	1777	2.898725182	2.834420704	2.733999287	4.21732599	P	-0.457754062	Pos	2.003159375	High	-1.491044283	Pos	-1.382627228	Pos
Patient 1	1	Patient 1 OXPHOS	1778	2.843855423	2.762678564	2.916453949	4.342580577	P	-0.263054706	Pos	1.576257796	Norm	0.889550466	Pos	-0.873438227	Pos
Patient 1	1	Patient 1 OXPHOS	1779	2.933487288	2.689308859	2.845718018	4.519801752	P	1.202888037	Pos	1.139671395	Norm	0.916144298	Pos	-0.152992975	Pos
Patient 1	1	Patient 1 OXPHOS	1780	2.944975908	2.770852012	2.926856709	4.272421826	P	0.538856136	Pos	1.624893895	Norm	0.910198848	Pos	-1.158649852	Pos
Patient 1	1	Patient 1 OXPHOS	1781	2.195899652	2.998695158	2.222716471	4.257438567	P	-8.084427282	Neg	2.980674459	High	-7.803568209	Neg	-1.219560283	Pos
Patient 1	1	Patient 1 OXPHOS	1782	2.906335042	2.877371346	2.782472624	4.571254506	P	-0.793264202	Pos	2.258737156	High	-1.439778239	Pos	0.056174428	Pos
Patient 1	1	Patient 1 OXPHOS	1783	3.009025742	2.887054378	2.903632516	4.281783072	P	0.007496503	Pos	2.316356036	High	-0.397197447	Pos	-1.120594215	Pos
Patient 1	1	Patient 1 OXPHOS	1784	2.997386384	2.767897616	2.899820502	4.432199379	P	1.021806234	Pos	1.607313765	Norm	0.684832346	Pos	-0.509116976	Pos
Patient 1	1	Patient 1 OXPHOS	1785	2.890421019	2.713490543	2.767155866	4.376303156	P	0.602092279	Pos	1.283564497	Norm	-0.046635085	Pos	-0.73634811	Pos
Patient 1	1	Patient 1 OXPHOS	1786	2.540329475	2.46834733	2.656098202	4.459166234	P	-0.144664368	Pos	-0.175160104	Norm	1.214946935	Pos	-0.399490444	Pos
Patient 1	1	Patient 1 OXPHOS	1787	2.575187845	2.532754379	2.507855872	4.403823749	P	-0.44500974	Pos	0.208094016	Norm	-0.778868132	Pos	-0.624470504	Pos
Patient 1	1	Patient 1 OXPHOS	1788	2.95616843	2.785329835	2.895974732	4.455682165	P	0.500512762	Pos	1.711044178	Norm	0.485203644	Pos	-0.413653995	Pos
Patient 1	1	Patient 1 OXPHOS	1789	1.740362689	2.921166051	2.079181246	4.618089954	P	-11.31861134	Neg	2.519337531	High	-8.425537047	Neg	0.246571408	Pos
Patient 1	1	Patient 1 OXPHOS	1790	2.955206538	2.755112266	2.758154622	4.650957992	P	0.775137141	Pos	1.531234547	Norm	-0.521476001	Pos	0.380187617	Pos
Patient 1	1	Patient 1 OXPHOS	1791	2.29666519	2.608526034	2.334453751	4.559834835	P	-3.575944321	Int(+)	0.65897322	Norm	-3.114739578	Int(+)	0.009750811	Pos
Patient 1	1	Patient 1 OXPHOS	1792	2.952792443	2.741151599	2.833784375	4.660258179	P	0.884930696	Pos	1.448161599	Norm	0.317636204	Pos	0.41799504	Pos
Patient 1	1	Patient 1 OXPHOS	1793	2.728353782	2.692846919	2.914871818	4.148972635	P	-0.612959045	Pos	1.16072462	Norm	1.53057831	Pos	-1.660499501	Pos
Patient 1	1	Patient 1 OXPHOS	1794	2.966610987	2.795880017	2.803457116	4.470381086	P	0.492432737	Pos	1.773823034	Norm	-0.479771954	Pos	-0.353899463	Pos
Patient 1	1	Patient 1 OXPHOS	1795	1.86332286	3.195068996	2.307496038	3.99409709	P	-12.76734511	Neg	4.149196914	Very high	-8.826400319	Neg	-2.290104578	Pos
Patient 1	1	Patient 1 OXPHOS	1796	2.910624405	2.745074792	2.774516966	4.14113609	P	0.481821844	Pos	1.471506556	Norm	-0.274108929	Pos	-1.692356875	Pos
Patient 1	1	Patient 1 OXPHOS	1797	2.873901598	2.758154622	2.802773725	4.404371819	P	0.040312304	Pos	1.549338082	Norm	-0.132278962	Pos	-0.62224247	Pos
Patient 1	1	Patient 1 OXPHOS	1798	1.755874856	2.710117365	2.130333768	4.354242934	P	-9.225182828	Neg	1.263492402	Norm	-5.978650342	Int(-)	-0.826028036	Pos
Patient 1	1	Patient 1 OXPHOS	1799	2.597695186	2.46834733	2.59439255	4.587800732	P	0.354082733	Pos	-0.175160104	Norm	0.636792526	Pos	0.123438682	Pos
Patient 1	1	Patient 1 OXPHOS	1800	2.700703717	2.603144373	2.629409599	4.454677205	P	-0.013218268	Pos	0.626949648	Norm	-0.300971764	Pos	-0.417739388	Pos
Patient 1	1	Patient 1 OXPHOS	1801	2.274157849	2.824125834	2.326335861	4.501894168	P	-5.784900562	Int(-)	1.941899756	Norm	-5.209546176	Int(-)	-0.225791464	Pos
Patient 1	1	Patient 1 OXPHOS	1802	2.897077003	2.705007959	2.789580712	4.436909691	P	0.739389479	Pos	1.233088885	Norm	0.242993138	Pos	-0.489968463	Pos
Patient 1	1	Patient 1 OXPHOS	1803	2.927370363	2.701567985	2.754348336	4.705384698	P	1.034865786	Pos	1.212619319	Norm	-0.054668757	Pos	0.601444826	Pos
Patient 1	1	Patient 1 OXPHOS	1804	2.954242509	2.762678564	2.8876173	4.424653	P	0.6958974	Pos	1.576257796	Norm	0.619581204	Pos	-0.539794757	Pos
Patient 1	1	Patient 1 OXPHOS	1805	3.010723865	2.854913022	2.923244019	4.327440676	P	0.322921957	Pos	2.12509891	High	0.087573308	Pos	-0.934985443	Pos
Patient 1	1	Patient 1 OXPHOS	1806	3.041392685	2.854913022	2.871572936	4.416840137	P	0.589170303	Pos	2.12509891	High	-0.395850814	Pos	-0.571555862	Pos
Patient 1	1	Patient 1 OXPHOS	1807	1.707570176	2.636487896	2.10720997	4.366422957	P	-8.958163668	Neg	0.825360274	Norm	-5.505742776	Int(-)	-0.776513413	Pos
Patient 1	1	Patient 1 OXPHOS	1808	1.986771734	2.843855423	2.28780173	4.575326427	P	-8.463736734	Neg	2.059300667	High	-5.754322819	Int(-)	0.072727734	Pos
Patient 1	1	Patient 1 OXPHOS	1809	2.662757832	2.556302501	2.619093331	4.399829417	P	0.095717901	Pos	0.348217106	Norm	0.042229658	Pos	-0.640708393	Pos
Patient 1	1	Patient 1 OXPHOS	1810	2.396199347	2.456366033	2.494154594	4.346352974	P	-1.285493719	Pos	-0.24645481	Norm	-0.189872792	Pos	-0.858102556	Pos
Patient 1	1	Patient 1 OXPHOS	1811	2.898725182	2.71432976	2.733197265	4.570694683	P	0.666390769	Pos	1.288558255	Norm	-0.372518804	Pos	0.053898617	Pos
Patient 1	1	Patient 1 OXPHOS	1812	2.921166051	2.844477176	2.899820502	4.350441857	P	-0.356968799	Pos	2.063000408	High	-0.033714896	Pos	-0.841480301	Pos
Patient 1	1	Patient 1 OXPHOS	1813	2.974511693	2.778874472	2.936010796	4.375132994	P	0.720292555	Pos	1.672631543	Norm	0.920572349	Pos	-0.741105092	Pos
Patient 1	1	Patient 1 OXPHOS	1814	2.918030337	2.763427994	2.8162413	4.570963022	P	0.374298585	Pos	1.580717278	Norm	-0.055674367	Pos	0.054989476	Pos
Patient 1	1	Patient 1 OXPHOS	1815	2.947433722	2.790285164	2.808885867	4.508300728	P	0.378250173	Pos	1.740530862	Norm	-0.376485042	Pos	-0.199747307	Pos
Patient 1	1	Patient 1 OXPHOS	1816	1.770852012	2.968482949	2.10720997	4.481557279	P	-11.49084029	Neg	2.800896716	High	-8.602693989	Neg	-0.308465644	Pos
Patient 1	1	Patient 1 OXPHOS	1817	3.028571253	2.938519725	2.952792443	4.355949323	P	-0.304040716	Pos	2.622600566	High	-0.419660628	Pos	-0.819091171	Pos
Patient 1	1	Patient 1 OXPHOS	1818	2.816903839	2.675778342	2.73479983	4.285152079	P	0.316442773	Pos	1.059158055	Norm	0.00433654	Pos	-1.106898419	Pos
Patient 1	1	Patient 1 OXPHOS	1819	3.047664195	2.907948522	2.892651034	4.044853217	P	0.14740106	Pos	2.44068663	High	-0.695651641	Pos	-2.083769126	Pos
Patient 1	1	Patient 1 OXPHOS	1820	2.755874856	2.737192643	2.684845362	4.305910003	P	-0.788896516	Pos	1.424603832	Norm	-1.03977995	Pos	-1.022512633	Pos
Patient 1	1	Patient 1 OXPHOS	1821	2.88592634	2.72916479	2.791690649	4.647637212	P	0.41623183	Pos	1.376834096	Norm	0.035999514	Pos	0.366687877	Pos
Patient 1	1	Patient 1 OXPHOS	1822	2.980457892	2.871572936	2.934498451	4.368249685	P	-0.09566854	Pos	2.224233718	High	0.036636923	Pos	-0.769087342	Pos
Patient 1	1	Patient 1 OXPHOS	1823	2.546542663	2.612783857	2.411619706	4.37546242	P	-1.443624264	Pos	0.684309395	Norm	-2.431777997	Pos	-0.739765895	Pos
Patient 1	1	Patient 1 OXPHOS	1824	2.663700925	2.580924976	2.167317335	4.218588016	P	-0.126752056	Pos	0.494733134	Norm	-4.421630369	Int(+)	-1.377496798	Pos
Patient 1	1	Patient 1 OXPHOS	1825	2.891537458	2.700703717	2.744292983	4.561268388	P	0.731571806	Pos	1.207476493	Norm	-0.140726419	Pos	0.015578537	Pos
Patient 1	1	Patient 1 OXPHOS	1826	2.80140371	2.744292983	2.854913022	4.542240166	P	-0.459779483	Pos	1.466854405	Norm	0.485978332	Pos	-0.061775605	Pos
Patient 1	1	Patient 1 OXPHOS	1827	1.69019608	2.595496222	2.093421685	4.432889155	P	-8.726209107	Neg	0.581439329	Norm	-5.250620881	Int(-)	-0.506312874	Pos
Patient 1	1	Patient 1 OXPHOS	1828	1.812913357	2.677606953	2.096910013	4.437940723	P	-8.4263572	Neg	1.070039205	Norm	-5.987388948	Int(-)	-0.485777077	Pos
Patient 1	1	Patient 1 OXPHOS	1829	1.698970004	2.799340549	2.089905111	4.598987371	P	-10.54953551	Neg	1.794414929	Norm	-7.190904054	Neg	0.168914969	Pos
Patient 1	1	Patient 1 OXPHOS	1830	2.424881637	2.541579244	2.485721426	4.319001899	P	-1.834454228	Pos	0.260606372	Norm	-1.069123466	Pos	-0.969291031	Pos
Patient 1	1	Patient 1 OXPHOS	1831	2.731588765	2.545307116	2.666517981	4.378579576	P	0.797148216	Pos	0.282789076	Norm	0.589828063	Pos	-0.727093932	Pos
Patient 1	1	Patient 1 OXPHOS	1832	2.893761762	2.698100546	2.761175813	4.58004638	P	0.775287654	Pos	1.191986322	Norm	0.041819886	Pos	0.091915436	Pos
Patient 1	1	Patient 1 OXPHOS	1833	2.829303773	2.689308859	2.760422483	4.371030899	P	0.297475734	Pos	1.139671395	Norm	0.117295517	Pos	-0.757781057	Pos
Patient 1	1	Patient 1 OXPHOS	1834	2.868056362	2.7084209	2.830588669	4.378434242	P	0.455235585	Pos	1.253397588	Norm	0.594986215	Pos	-0.727684749	Pos
Patient 1	1	Patient 1 OXPHOS	1835	2.868056362	2.880241776	2.836956737	4.389945342	P	-1.152331582	Pos	2.275817649	High	-0.957021199	Pos	-0.680889452	Pos
Patient 1	1	Patient 1 OXPHOS	1836	2.86332286	2.626340367	2.736396502	4.689788184	P	1.183086193	Pos	0.764977407	Norm	0.483487831	Pos	0.538041369	Pos
Patient 1	1	Patient 1 OXPHOS	1837	2.884795364	2.703291378	2.818225894	4.46834733	P	0.648742654	Pos	1.222874369	Norm	0.527371681	Pos	-0.362167153	Pos
Patient 1	1	Patient 1 OXPHOS	1838	2.833147112	2.683947131	2.762678564	4.468686952	P	0.381097087	Pos	1.107766432	Norm	0.188761287	Pos	-0.360786513	Pos
Patient 1	1	Patient 1 OXPHOS	1839	2.993876915	2.911690159	2.903089987	4.210906814	P	-0.354301747	Pos	2.46295124	High	-0.633080352	Pos	-1.408722672	Pos
Patient 1	1	Patient 1 OXPHOS	1840	2.854306042	2.650307523	2.833147112	4.01978073	P	0.880137094	Pos	0.907593959	Norm	1.164704549	Pos	-2.185694611	Pos
Patient 1	1	Patient 1 OXPHOS	1841	2.799340549	2.738780558	2.783903579	4.340582908	P	-0.426109288	Pos	1.434052724	Norm	-0.127158114	Pos	-0.881559216	Pos
Patient 1	1	Patient 1 OXPHOS	1842	2.408239965	2.541579244	2.367355921	4.409442787	P	-1.979137938	Pos	0.260606372	Norm	-2.178141862	Pos	-0.60162781	Pos
Patient 1	1	Patient 1 OXPHOS	1843	2.193124598	3.030599722	2.120573931	4.274827255	P	-8.403324471	Neg	3.170522554	Very high	-9.053135369	Neg	-1.148871224	Pos
Patient 1	1	Patient 1 OXPHOS	1844	2.890421019	2.692846919	2.701567985	4.688597775	P	0.795472419	Pos	1.16072462	Norm	-0.467120659	Pos	0.533202082	Pos
Patient 1	1	Patient 1 OXPHOS	1845	2.733197265	2.563481085	2.691965103	4.529032325	P	0.640853134	Pos	0.390933271	Norm	0.657565638	Pos	-0.115468547	Pos
Patient 1	1	Patient 1 OXPHOS	1846	1.763427994	3.095866453	2.021189299	4.5826655	P	-12.72558597	Neg	3.558892217	Very high	-10.58318908	Neg	0.102562771	Pos
Patient 1	1	Patient 1 OXPHOS	1847	2.976808337	2.879669206	2.893761762	4.270119599	P	-0.203062588	Pos	2.27241057	High	-0.420314356	Pos	-1.168008943	Pos
Patient 1	1	Patient 1 OXPHOS	1848	2.840733235	2.640481437	2.702430536	4.488494311	P	0.854226223	Pos	0.849123836	Norm	0.032522104	Pos	-0.280264996	Pos
Patient 1	1	Patient 1 OXPHOS	1849	2.943988875	2.8162413	2.804820679	4.399206301	P	0.105373221	Pos	1.89498284	Norm	-0.657933202	Pos	-0.643241504	Pos
Patient 1	1	Patient 1 OXPHOS	1850	2.874481818	2.694605199	2.775974331	4.59838556	P	0.64048331	Pos	1.171187263	Norm	0.213225867	Pos	0.166468466	Pos
Patient 1	1	Patient 1 OXPHOS	1851	2.818885415	2.679427897	2.661812686	4.474624134	P	0.299480761	Pos	1.080874731	Norm	-0.713525989	Pos	-0.336650486	Pos
Patient 1	1	Patient 1 OXPHOS	1852	2.705863712	2.673020907	2.411619706	4.568459876	P	-0.622795931	Pos	1.042749942	Norm	-2.996781319	Pos	0.044813609	Pos
Patient 1	1	Patient 1 OXPHOS	1853	2.91750551	2.813580989	2.878521796	4.400814192	P	-0.099716414	Pos	1.879152657	Norm	0.056763441	Pos	-0.636705051	Pos
Patient 1	1	Patient 1 OXPHOS	1854	2.930439595	2.77524626	2.872738827	4.505149978	P	0.371439346	Pos	1.651041867	Norm	0.362330265	Pos	-0.212555838	Pos
Patient 1	1	Patient 1 OXPHOS	1855	2.492760389	2.404833717	2.382017043	4.244351353	P	0.036800092	Pos	-0.553097841	Norm	-0.756539367	Pos	-1.272762849	Pos
Patient 1	1	Patient 1 OXPHOS	1856	2.956648579	2.764176132	2.788168371	4.255441365	P	0.702773845	Pos	1.585169078	Norm	-0.325511134	Pos	-1.227679375	Pos
Patient 1	1	Patient 1 OXPHOS	1857	2.881384657	2.698970004	2.821513528	4.474536766	P	0.659583395	Pos	1.197160036	Norm	0.598735791	Pos	-0.33700566	Pos
Patient 1	1	Patient 1 OXPHOS	1858	2.934498451	2.705007959	2.149219113	4.335618349	P	1.064578908	Pos	1.233088885	Norm	-5.753978692	Int(-)	-0.901741302	Pos
Patient 1	1	Patient 1 OXPHOS	1859	2.382017043	2.545307116	2.385606274	4.542427037	P	-2.242037743	Pos	0.282789076	Norm	-2.042146662	Pos	-0.061015931	Pos
Patient 1	1	Patient 1 OXPHOS	1860	2.763427994	2.649334859	2.795880017	4.343113055	P	0.099344206	Pos	0.901806119	Norm	0.824754182	Pos	-0.871273582	Pos
Patient 1	1	Patient 1 OXPHOS	1861	2.850646235	2.69019608	2.831229694	4.506613254	P	0.474642977	Pos	1.144950802	Norm	0.772120034	Pos	-0.206607281	Pos
Patient 1	1	Patient 1 OXPHOS	1862	2.914343157	2.726727209	2.788875116	4.030680664	P	0.685973357	Pos	1.362329273	Norm	0.032513375	Pos	-2.141383848	Pos
Patient 1	1	Patient 1 OXPHOS	1863	2.883661435	2.712649702	2.748188027	4.581653887	P	0.551230227	Pos	1.27856107	Norm	-0.216369729	Pos	0.098450328	Pos
Patient 1	1	Patient 1 OXPHOS	1864	2.778874472	2.380211242	2.564666064	4.246252312	P	2.754593715	Pos	-0.699613869	Norm	1.185786079	Pos	-1.265035007	Pos
Patient 1	1	Patient 1 OXPHOS	1865	2.868056362	2.711807229	2.835056102	4.486699616	P	0.423518964	Pos	1.273547937	Norm	0.605027497	Pos	-0.28756085	Pos
Patient 1	1	Patient 1 OXPHOS	1866	2.840106094	2.759667845	2.8162413	4.247457696	P	-0.267446793	Pos	1.558342514	Norm	-0.020391412	Pos	-1.260134843	Pos
Patient 1	1	Patient 1 OXPHOS	1867	2.833147112	2.79518459	2.824776462	4.525213307	P	-0.660234778	Pos	1.769684892	Norm	-0.27370021	Pos	-0.130993747	Pos
Patient 1	1	Patient 1 OXPHOS	1868	2.884795364	2.737192643	2.773786445	4.117569563	P	0.331225678	Pos	1.424603832	Norm	-0.206987644	Pos	-1.788160282	Pos
Patient 1	1	Patient 1 OXPHOS	1869	2.907411361	2.745855195	2.810232518	4.478248955	P	0.446598371	Pos	1.476150348	Norm	0.052971771	Pos	-0.321914748	Pos
Patient 1	1	Patient 1 OXPHOS	1870	2.854306042	2.729974286	2.823474229	4.349860082	P	0.133907828	Pos	1.381651001	Norm	0.326016586	Pos	-0.843845349	Pos
Patient 1	1	Patient 1 OXPHOS	1871	1.69019608	2.783903579	2.086359831	4.605585146	P	-10.48236664	Neg	1.702557244	Norm	-7.080012792	Neg	0.195736455	Pos
Patient 1	1	Patient 1 OXPHOS	1872	2.56937391	2.59439255	2.374748346	4.719215239	P	-1.072924269	Pos	0.574871933	Norm	-2.60462428	Pos	0.657669185	Pos
Patient 1	1	Patient 1 OXPHOS	1873	2.915399835	2.733197265	2.843232778	4.278227558	P	0.634552787	Pos	1.400829339	Norm	0.480774259	Pos	-1.135048205	Pos
Patient 1	1	Patient 1 OXPHOS	1874	1.69019608	2.826074803	2.049218023	4.711317845	P	-10.87381955	Neg	1.953497094	Norm	-7.821001247	Neg	0.625564446	Pos
Patient 1	1	Patient 1 OXPHOS	1875	2.942008053	2.791690649	2.808210973	4.508852795	P	0.317967139	Pos	1.7488942	Norm	-0.395984607	Pos	-0.197503029	Pos
Patient 1	1	Patient 1 OXPHOS	1876	2.828659897	2.811575006	2.692846919	4.596113055	P	-0.852510006	Pos	1.867216058	Norm	-1.662140269	Pos	0.157230205	Pos
Patient 1	1	Patient 1 OXPHOS	1877	1.716003344	3.092720645	2.103803721	4.101815786	P	-13.10742118	Neg	3.540173083	Very high	-9.783319794	Neg	-1.852203048	Pos
Patient 1	1	Patient 1 OXPHOS	1878	2.704150517	2.907411361	2.62324929	4.58067413	P	-2.828366218	Pos	2.437490254	High	-3.20991388	Int(+)	0.094467386	Pos
Patient 1	1	Patient 1 OXPHOS	1879	2.981818607	2.841984805	2.893206753	4.463205932	P	0.192947094	Pos	2.048169555	High	-0.072224733	Pos	-0.383068131	Pos
Patient 1	1	Patient 1 OXPHOS	1880	2.884795364	2.706717782	2.832508913	4.403532305	P	0.616646878	Pos	1.243263186	Norm	0.628960269	Pos	-0.625655292	Pos
Patient 1	1	Patient 1 OXPHOS	1881	2.584331224	2.77815125	2.607455023	4.63933705	P	-2.662169479	Pos	1.668328013	Norm	-2.1482822	Pos	0.33294579	Pos
Patient 1	1	Patient 1 OXPHOS	1882	3.034628457	2.64246452	2.791690649	4.202024895	P	2.521010662	Pos	0.860924173	Norm	0.850035394	Pos	-1.444829735	Pos
Patient 1	1	Patient 1 OXPHOS	1883	2.555094449	2.432969291	2.201397124	4.459120969	P	0.315139593	Pos	-0.385677116	Norm	-2.713054932	Pos	-0.399674456	Pos
Patient 1	1	Patient 1 OXPHOS	1884	2.862131379	2.683047038	2.804139432	4.382881167	P	0.641424202	Pos	1.102410432	Norm	0.585530545	Pos	-0.709606965	Pos
Patient 1	1	Patient 1 OXPHOS	1885	1.698970004	2.883093359	2.068185862	4.688286309	P	-11.32582212	Neg	2.292785991	High	-8.174451953	Neg	0.531935901	Pos
Patient 1	1	Patient 1 OXPHOS	1886	2.728353782	2.559906625	2.636487896	4.381674518	P	0.632234906	Pos	0.369663446	Norm	0.171357534	Pos	-0.714512276	Pos
Patient 1	1	Patient 1 OXPHOS	1887	1.740362689	2.609594409	2.178976947	4.389378748	P	-8.421875929	Neg	0.665330589	Norm	-4.581314241	Int(-)	-0.68319279	Pos
Patient 1	1	Patient 1 OXPHOS	1888	2.841984805	2.62838893	2.651278014	4.481198897	P	0.978408349	Pos	0.777167378	Norm	-0.333122087	Pos	-0.30992255	Pos
Patient 1	1	Patient 1 OXPHOS	1889	2.811575006	2.564666064	2.629409599	4.367598164	P	1.311151348	Pos	0.397984488	Norm	0.060344049	Pos	-0.771735926	Pos
Patient 1	1	Patient 1 OXPHOS	1890	2.667452953	2.669316881	2.559906625	3.737272177	P	-0.921953575	Pos	1.020709133	Norm	-1.573131062	Pos	-3.334157525	Int(+)
Patient 1	1	Patient 1 OXPHOS	1891	2.899820502	2.741939078	2.783903579	4.306103209	P	0.417321159	Pos	1.452847492	Norm	-0.156797642	Pos	-1.021727206	Pos
Patient 1	1	Patient 1 OXPHOS	1892	1.740362689	2.833784375	2.068185862	4.357839597	P	-10.50971892	Neg	1.999372899	Norm	-7.715355209	Neg	-0.811406769	Pos
Patient 1	1	Patient 1 OXPHOS	1893	2.974511693	2.831869774	2.914871818	4.559511632	P	0.22415969	Pos	1.98798007	Norm	0.225370272	Pos	0.008436917	Pos
Patient 1	1	Patient 1 OXPHOS	1894	1.86332286	2.94792362	2.029383778	4.648496621	P	-10.49911125	Neg	2.678558438	High	-9.139446463	Neg	0.370181575	Pos
Patient 1	1	Patient 1 OXPHOS	1895	2.92890769	2.77524626	2.799340549	4.298700283	P	0.358132473	Pos	1.651041867	Norm	-0.324771529	Pos	-1.051821821	Pos
Patient 1	1	Patient 1 OXPHOS	1896	2.939019776	2.77815125	2.84509804	4.360347231	P	0.418771122	Pos	1.668328013	Norm	0.076318692	Pos	-0.801212652	Pos
Patient 1	1	Patient 1 OXPHOS	1897	2.780317312	2.546542663	2.725094521	4.355700493	P	1.209218534	Pos	0.290141198	Norm	1.127050692	Pos	-0.820102722	Pos
Patient 1	1	Patient 1 OXPHOS	1898	1.799340549	3.005180513	2.064457989	4.711883119	P	-11.58191629	Neg	3.019265557	Very high	-9.342114071	Neg	0.627862414	Pos
Patient 1	1	Patient 1 OXPHOS	1899	2.911157609	2.758911892	2.848189117	4.494558078	P	0.356879985	Pos	1.55384422	Norm	0.285805141	Pos	-0.255614375	Pos
Patient 1	1	Patient 1 OXPHOS	1900	2.707570176	2.580924976	2.64246452	4.479474534	P	0.254627771	Pos	0.494733134	Norm	0.029973989	Pos	-0.316932484	Pos
Patient 1	1	Patient 1 OXPHOS	1901	2.743509765	2.63748973	2.59439255	4.21700991	P	0.037162961	Pos	0.831321682	Norm	-0.951436645	Pos	-1.383912168	Pos
Patient 1	1	Patient 1 OXPHOS	1902	1.748188027	2.749736316	2.11058971	4.693269556	P	-9.660905462	Neg	1.499244953	Norm	-6.534028805	Neg	0.552193957	Pos
Patient 1	1	Patient 1 OXPHOS	1903	2.879669206	2.705007959	2.692846919	4.541803821	P	0.588117092	Pos	1.233088885	Norm	-0.662916635	Pos	-0.063549451	Pos
Patient 1	1	Patient 1 OXPHOS	1904	2.901458321	2.768638101	2.860338007	4.576732845	P	0.181556765	Pos	1.611720022	Norm	0.308258825	Pos	0.078445149	Pos
Patient 1	1	Patient 1 OXPHOS	1905	2.860338007	2.654176542	2.764176132	4.588305328	P	0.896315595	Pos	0.930616553	Norm	0.482313699	Pos	0.125489982	Pos
Patient 1	1	Patient 1 OXPHOS	1906	2.8162413	2.793790385	2.139879086	4.543919118	P	-0.794026393	Pos	1.761388676	Norm	-6.671348103	Neg	-0.054950277	Pos
Patient 1	1	Patient 1 OXPHOS	1907	2.951823035	2.636487896	2.733999287	4.260786669	P	1.857271022	Pos	0.825360274	Norm	0.365740302	Pos	-1.205949472	Pos
Patient 1	1	Patient 1 OXPHOS	1908	1.579783597	2.870403905	2.130333768	4.128689994	P	-12.24295918	Neg	2.217277403	High	-7.475017723	Neg	-1.74295315	Pos
Patient 1	1	Patient 1 OXPHOS	1909	3.013258665	2.905256049	2.864511081	4.378942699	P	-0.12597356	Pos	2.424665071	High	-0.933586787	Pos	-0.725617755	Pos
Patient 1	1	Patient 1 OXPHOS	1910	2.909556029	2.725094521	2.850646235	4.590429405	P	0.659670915	Pos	1.352613964	Norm	0.626263912	Pos	0.134124846	Pos
Patient 1	1	Patient 1 OXPHOS	1911	2.974511693	2.8162413	2.887054378	4.538598866	P	0.370434286	Pos	1.89498284	Norm	0.111661449	Pos	-0.076578338	Pos
Patient 1	1	Patient 1 OXPHOS	1912	2.367355921	2.439332694	2.326335861	3.759138816	P	-1.376654575	Pos	-0.347811689	Norm	-1.602251805	Pos	-3.245264554	Int(+)
Patient 1	1	Patient 1 OXPHOS	1913	2.820201459	2.689308859	2.747411808	4.262996582	P	0.218371603	Pos	1.139671395	Norm	-0.004558017	Pos	-1.196965662	Pos
Patient 1	1	Patient 1 OXPHOS	1914	2.948412966	2.864511081	2.794488047	4.454173852	P	-0.307788741	Pos	2.182212155	High	-1.206948303	Pos	-0.419785635	Pos
Patient 1	1	Patient 1 OXPHOS	1915	1.806179974	3.185542155	2.033423755	4.145413965	P	-13.17461912	Neg	4.092507447	Very high	-11.29272275	Neg	-1.674966319	Pos
Patient 1	1	Patient 1 OXPHOS	1916	2.932980822	2.772321707	2.832508913	4.47348697	P	0.420896697	Pos	1.633639315	Norm	0.013167589	Pos	-0.341273323	Pos
Patient 1	1	Patient 1 OXPHOS	1917	1.77815125	2.008600172	2.088136089	4.094331349	P	-2.457129847	Pos	-2.91088541	Low	0.210350939	Pos	-1.882629022	Pos
Patient 1	1	Patient 1 OXPHOS	1918	2.901458321	2.725094521	2.822168079	4.564097678	P	0.5893096	Pos	1.352613964	Norm	0.359593641	Pos	0.027080258	Pos
Patient 1	1	Patient 1 OXPHOS	1919	2.945960704	2.717670503	2.819543936	4.623735015	P	1.045545447	Pos	1.308437347	Norm	0.404715352	Pos	0.26951989	Pos
Patient 1	1	Patient 1 OXPHOS	1920	2.894316063	2.722633923	2.831229694	4.546986601	P	0.550296396	Pos	1.337972173	Norm	0.467547028	Pos	-0.042480244	Pos
Patient 1	1	Patient 1 OXPHOS	1921	2.778874472	2.798650645	2.92890769	4.279164843	P	-1.164022406	Pos	1.790309656	Norm	0.668438654	Pos	-1.131237922	Pos
Patient 1	1	Patient 1 OXPHOS	1922	2.976808337	2.828015064	2.893761762	4.496251398	P	0.280177112	Pos	1.96504262	Norm	0.063987881	Pos	-0.248730634	Pos
Patient 1	1	Patient 1 OXPHOS	1923	2.633468456	2.608526034	2.51054501	4.403686623	P	-0.648107945	Pos	0.65897322	Norm	-1.465061498	Pos	-0.625027953	Pos
Patient 1	1	Patient 1 OXPHOS	1924	1.875061263	2.745855195	2.100370545	4.508462381	P	-8.522506884	Neg	1.476150348	Norm	-6.593435124	Neg	-0.19909015	Pos
Patient 1	1	Patient 1 OXPHOS	1925	3.05422991	2.857332496	2.852479994	4.503409317	P	0.677967695	Pos	2.13949599	High	-0.597156685	Pos	-0.219632031	Pos
Patient 1	1	Patient 1 OXPHOS	1926	1.755874856	1.986771734	2.118925753	4.290813416	P	-2.44571307	Pos	-3.04077552	Very low	0.70229135	Pos	-1.083883768	Pos
Patient 1	1	Patient 1 OXPHOS	1927	2.910090546	2.695481676	2.745855195	4.679745778	P	0.941723797	Pos	1.176402742	Norm	-0.077080088	Pos	0.497216658	Pos
Patient 1	1	Patient 1 OXPHOS	1928	2.837588438	2.737987326	2.715167358	4.632548393	P	-0.086370273	Pos	1.429332597	Norm	-0.763317204	Pos	0.305348322	Pos
Patient 1	1	Patient 1 OXPHOS	1929	2.498310554	2.667452953	2.227886705	4.575464966	P	-2.374579024	Pos	1.009617832	Norm	-4.665513894	Int(-)	0.073290924	Pos
Patient 1	1	Patient 1 OXPHOS	1930	1.929418926	3.387033701	2.227886705	3.91312479	P	-13.93564744	Neg	5.291482823	Very high	-11.3212785	Neg	-2.619275789	Pos
Patient 1	1	Patient 1 OXPHOS	1931	2.945960704	2.720985744	2.72916479	4.565788807	P	1.014485701	Pos	1.328164688	Norm	-0.472738761	Pos	0.033955092	Pos
Patient 1	1	Patient 1 OXPHOS	1932	2.987666265	2.854306042	2.874481818	4.54393153	P	0.12842859	Pos	2.121487072	High	-0.362945874	Pos	-0.054899817	Pos
Patient 1	1	Patient 1 OXPHOS	1933	2.938019097	2.787460475	2.906335042	4.578123251	P	0.322922151	Pos	1.723722548	Norm	0.562184888	Pos	0.08409747	Pos
Patient 1	1	Patient 1 OXPHOS	1934	1.707570176	2.715167358	2.113943352	4.589200943	P	-9.691979859	Neg	1.293542382	Norm	-6.179387491	Neg	0.129130863	Pos
Patient 1	1	Patient 1 OXPHOS	1935	2.365487985	2.385606274	2.31386722	4.110657038	P	-0.889466555	Pos	-0.667510734	Norm	-1.214408719	Pos	-1.816261306	Pos
Patient 1	1	Patient 1 OXPHOS	1936	2.849419414	2.661812686	2.775974331	4.418400737	P	0.729871485	Pos	0.976055423	Norm	0.521120228	Pos	-0.565211662	Pos
Patient 1	1	Patient 1 OXPHOS	1937	2.703291378	2.589949601	2.62324929	4.129593228	P	0.132884086	Pos	0.548434166	Norm	-0.234792501	Pos	-1.73928129	Pos
Patient 1	1	Patient 1 OXPHOS	1938	2.720985744	2.583198774	2.741939078	4.295633064	P	0.34995413	Pos	0.50826337	Norm	0.940584546	Pos	-1.064290779	Pos
Patient 1	1	Patient 1 OXPHOS	1939	2.906335042	2.752048448	2.783188691	4.449246919	P	0.379251567	Pos	1.513003295	Norm	-0.258349667	Pos	-0.439814761	Pos
Patient 1	1	Patient 1 OXPHOS	1940	2.750508395	2.550228353	2.350248018	4.502727471	P	0.915525802	Pos	0.312072892	Norm	-2.419633683	Pos	-0.222403891	Pos
Patient 1	1	Patient 1 OXPHOS	1941	2.873320602	2.701567985	2.818885415	4.586350966	P	0.56516992	Pos	1.212619319	Norm	0.549729437	Pos	0.117545046	Pos
Patient 1	1	Patient 1 OXPHOS	1942	2.958085849	2.72427587	2.751279104	4.675879116	P	1.089018393	Pos	1.347742578	Norm	-0.296530529	Pos	0.481497776	Pos
Patient 1	1	Patient 1 OXPHOS	1943	2.832508913	2.80140371	2.745074792	4.609743772	P	-0.723952402	Pos	1.806691766	Norm	-1.078009093	Pos	0.212642238	Pos
Patient 1	1	Patient 1 OXPHOS	1944	1.698970004	2.901458321	2.068185862	4.476034159	P	-11.4956559	Neg	2.402066696	High	-8.345224661	Neg	-0.330918408	Pos
Patient 1	1	Patient 1 OXPHOS	1945	2.931966115	2.730782276	2.797959644	4.596575105	P	0.80111316	Pos	1.386458945	Norm	0.07951989	Pos	0.159108548	Pos
Patient 1	1	Patient 1 OXPHOS	1946	2.989004616	2.926342447	2.307496038	4.481313611	P	-0.533504707	Pos	2.550139674	High	-6.338936943	Neg	-0.30945621	Pos
Patient 1	1	Patient 1 OXPHOS	1947	2.586587305	2.823474229	2.225309282	4.706598314	P	-3.065831501	Int(+)	1.938022382	Norm	-6.148879184	Neg	0.606378454	Pos
Patient 1	1	Patient 1 OXPHOS	1948	1.806179974	3.003029471	2.113943352	4.68145833	P	-11.50282628	Neg	3.006465783	Very high	-8.859916303	Neg	0.50417858	Pos
Patient 1	1	Patient 1 OXPHOS	1949	1.716003344	2.981365509	2.037426498	4.3734821	P	-12.08515386	Neg	2.877554388	High	-9.374204912	Neg	-0.747816357	Pos
Patient 1	1	Patient 1 OXPHOS	1950	2.626340367	2.451786436	2.632457292	4.62329065	P	0.758272152	Pos	-0.273705703	Norm	1.148950717	Pos	0.267713443	Pos
Patient 1	1	Patient 1 OXPHOS	1951	2.63748973	2.457881897	2.589949601	4.443388171	P	0.798104169	Pos	-0.237434664	Norm	0.693440297	Pos	-0.463631934	Pos
Patient 1	1	Patient 1 OXPHOS	1952	2.688419822	2.469822016	2.565847819	4.752854795	P	1.129043105	Pos	-0.166384988	Norm	0.355492545	Pos	0.794421798	Pos
Patient 1	1	Patient 1 OXPHOS	1953	2.212187604	2.650307523	2.247973266	4.135895576	P	-4.701096207	Int(-)	0.907593959	Norm	-4.316687175	Int(+)	-1.713660785	Pos
Patient 1	1	Patient 1 OXPHOS	1954	2.456366033	2.604226053	2.424881637	4.668805097	P	-2.147405545	Pos	0.633386187	Norm	-2.22723072	Pos	0.452740248	Pos
Patient 1	1	Patient 1 OXPHOS	1955	2.691081492	2.770852012	2.702430536	4.575083879	P	-1.666656998	Pos	1.624893895	Norm	-1.190776214	Pos	0.071741718	Pos
Patient 1	1	Patient 1 OXPHOS	1956	1.963787827	3.318480725	2.10720997	4.405926626	P	-13.02052547	Neg	4.883558363	Very high	-11.81958536	Neg	-0.615921822	Pos
Patient 1	1	Patient 1 OXPHOS	1957	2.998259338	2.883661435	2.874481818	4.033705151	P	-0.054214614	Pos	2.29616633	High	-0.638061229	Pos	-2.129088603	Pos
Patient 1	1	Patient 1 OXPHOS	1958	2.852479994	2.658011397	2.788168371	4.313360951	P	0.792086419	Pos	0.953435855	Norm	0.671035536	Pos	-0.992222797	Pos
Patient 1	1	Patient 1 OXPHOS	1959	2.806179974	2.750508395	2.745855195	4.197638876	P	-0.476455546	Pos	1.503839211	Norm	-0.593442225	Pos	-1.462659923	Pos
Patient 1	1	Patient 1 OXPHOS	1960	2.903089987	2.658964843	2.741939078	4.722428242	P	1.223037085	Pos	0.959109335	Norm	0.229060306	Pos	0.670730791	Pos
Patient 1	1	Patient 1 OXPHOS	1961	2.900913068	2.725911632	2.897627091	4.611107001	P	0.576918604	Pos	1.357476184	Norm	1.058520372	Pos	0.21818408	Pos
Patient 1	1	Patient 1 OXPHOS	1962	2.859738566	2.695481676	2.770115295	4.36108536	P	0.504149481	Pos	1.176402742	Norm	0.150125365	Pos	-0.798211984	Pos
Patient 1	1	Patient 1 OXPHOS	1963	2.760422483	2.654176542	2.687528961	4.462143337	P	0.02787128	Pos	0.930616553	Norm	-0.235639338	Pos	-0.387387828	Pos
Patient 1	1	Patient 1 OXPHOS	1964	2.928395852	2.772321707	2.843232778	4.450833934	P	0.381068659	Pos	1.633639315	Norm	0.113558569	Pos	-0.433363179	Pos
Patient 1	1	Patient 1 OXPHOS	1965	2.552668216	2.636487896	2.190331698	4.501497446	P	-1.612307405	Pos	0.825360274	Norm	-4.727095455	Int(-)	-0.227404232	Pos
Patient 1	1	Patient 1 OXPHOS	1966	2.950851459	2.820201459	2.979548375	4.465353104	P	0.12790597	Pos	1.918547767	Norm	0.940103822	Pos	-0.374339378	Pos
Patient 1	1	Patient 1 OXPHOS	1967	2.999565488	2.833147112	2.894869657	4.597333123	P	0.429745979	Pos	1.995580867	Norm	0.026219121	Pos	0.162190065	Pos
Patient 1	1	Patient 1 OXPHOS	1968	2.937016107	2.743509765	2.804820679	4.561411483	P	0.725773741	Pos	1.462193865	Norm	0.024311974	Pos	0.016160253	Pos
Patient 1	1	Patient 1 OXPHOS	1969	3.053462605	2.848804701	2.920645001	4.415540901	P	0.751134896	Pos	2.088751346	High	0.120543176	Pos	-0.57683756	Pos
Patient 1	1	Patient 1 OXPHOS	1970	2.752048448	2.617000341	2.698100546	4.454265414	P	0.303320111	Pos	0.709399584	Norm	0.212440066	Pos	-0.419413414	Pos
Patient 1	1	Patient 1 OXPHOS	1971	2.82672252	2.667452953	2.764922985	4.360176715	P	0.479763951	Pos	1.009617832	Norm	0.364645015	Pos	-0.801905839	Pos
Patient 1	1	Patient 1 OXPHOS	1972	1.792391689	2.57634135	2.103803721	4.602287936	P	-7.658654725	Neg	0.467458273	Norm	-4.973683282	Int(-)	0.182332532	Pos
Patient 1	1	Patient 1 OXPHOS	1973	3.011993115	2.803457116	2.890979597	4.501784763	P	0.815631321	Pos	1.818910555	Norm	0.268338656	Pos	-0.226236218	Pos
Patient 1	1	Patient 1 OXPHOS	1974	2.981365509	2.755112266	2.829303773	4.472697955	P	1.002395158	Pos	1.531234547	Norm	0.144654265	Pos	-0.344480855	Pos
Patient 1	1	Patient 1 OXPHOS	1975	2.926342447	2.705007959	2.742725131	4.64872096	P	0.993703872	Pos	1.233088885	Norm	-0.195808312	Pos	0.371093562	Pos
Patient 1	1	Patient 1 OXPHOS	1976	2.530199698	2.668385917	2.613841822	4.353069503	P	-2.106149427	Pos	1.015169433	Norm	-1.059213937	Pos	-0.830798309	Pos
Patient 1	1	Patient 1 OXPHOS	1977	1.763427994	2.755112266	2.093421685	4.477830024	P	-9.578527906	Neg	1.531234547	Norm	-6.745003929	Neg	-0.323617801	Pos
Patient 1	1	Patient 1 OXPHOS	1978	1.653212514	3.089905111	2.049218023	4.405926626	P	-13.625364	Neg	3.523419254	Very high	-10.26674064	Neg	-0.615921822	Pos
Patient 1	1	Patient 1 OXPHOS	1979	2.823474229	2.737192643	2.756636108	4.611797631	P	-0.201561269	Pos	1.424603832	Norm	-0.367573371	Pos	0.22099165	Pos
Patient 1	1	Patient 1 OXPHOS	1980	2.964730921	2.864511081	2.944482672	4.37701468	P	-0.166137413	Pos	2.182212155	High	0.196257927	Pos	-0.733455597	Pos
Patient 1	1	Patient 1 OXPHOS	1981	2.975891136	2.800717078	2.853698212	4.522952569	P	0.527744951	Pos	1.802605964	Norm	-0.05489294	Pos	-0.14018417	Pos
Patient 1	1	Patient 1 OXPHOS	1982	2.481442629	2.848804701	2.522444234	4.48234468	P	-4.215049165	Int(+)	2.088751346	High	-3.605128716	Int(+)	-0.305264676	Pos
Patient 1	1	Patient 1 OXPHOS	1983	2.862131379	2.700703717	2.808885867	4.369698139	P	0.47603007	Pos	1.207476493	Norm	0.464196868	Pos	-0.763199038	Pos
Patient 1	1	Patient 1 OXPHOS	1984	2.786751422	2.643452676	2.624282096	4.116308815	P	0.357171594	Pos	0.866804196	Norm	-0.72741781	Pos	-1.793285519	Pos
Patient 1	1	Patient 1 OXPHOS	1985	2.322219295	2.56937391	2.350248018	4.615002615	P	-2.987292939	Pos	0.42599852	Norm	-2.59935612	Pos	0.234020654	Pos
Patient 1	1	Patient 1 OXPHOS	1986	2.824125834	2.64738297	2.69019608	4.013553431	P	0.645212371	Pos	0.890191407	Norm	-0.146878298	Pos	-2.211010031	Pos
Patient 1	1	Patient 1 OXPHOS	1987	2.876794976	2.900913068	2.819543936	4.236159231	P	-1.269583224	Pos	2.398822164	High	-1.313448911	Pos	-1.30606573	Pos
Patient 1	1	Patient 1 OXPHOS	1988	2.772321707	2.598790507	2.786751422	4.341117839	P	0.650158607	Pos	0.601041971	Norm	1.213971087	Pos	-0.879384598	Pos
Patient 1	1	Patient 1 OXPHOS	1989	2.904174368	2.715167358	2.770115295	4.688036976	P	0.705895592	Pos	1.293542382	Norm	-0.034659773	Pos	0.530922302	Pos
Patient 1	1	Patient 1 OXPHOS	1990	1.919078092	3.032618761	2.170261715	4.175714707	P	-10.79672082	Neg	3.182536844	Very high	-8.607791013	Neg	-1.551786762	Pos
Patient 1	1	Patient 1 OXPHOS	1991	2.870988814	2.758154622	2.793790385	4.704553726	P	0.015007737	Pos	1.549338082	Norm	-0.21638349	Pos	0.598066729	Pos
Patient 1	1	Patient 1 OXPHOS	1992	2.820857989	2.683047038	2.808210973	4.564689731	P	0.282725818	Pos	1.102410432	Norm	0.623664245	Pos	0.029487091	Pos
Patient 1	1	Patient 1 OXPHOS	1993	2.84135947	2.689308859	2.783188691	4.594237812	P	0.402246407	Pos	1.139671395	Norm	0.330516025	Pos	0.149606908	Pos
Patient 1	1	Patient 1 OXPHOS	1994	2.681241237	2.522444234	2.688419822	4.43492003	P	0.57362898	Pos	0.146743499	Norm	1.009759013	Pos	-0.498056898	Pos
Patient 1	1	Patient 1 OXPHOS	1995	2.600972896	2.639486489	2.677606953	4.168585866	P	-1.220503107	Pos	0.8432034	Norm	-0.190670211	Pos	-1.58076716	Pos
Patient 1	1	Patient 1 OXPHOS	1996	2.209515015	2.480006943	2.334453751	4.709558264	P	-3.130076374	Int(+)	-0.105779584	Norm	-1.908226912	Pos	0.618411339	Pos
Patient 1	1	Patient 1 OXPHOS	1997	1.763427994	3.110252917	2.037426498	4.518777069	P	-12.85723397	Neg	3.644498865	Very high	-10.56410938	Neg	-0.157158548	Pos
Patient 1	1	Patient 1 OXPHOS	1998	2.387389826	2.903632516	2.318063335	4.615213335	P	-5.541874937	Int(-)	2.41500424	High	-6.028637211	Neg	0.234877281	Pos
Patient 1	1	Patient 1 OXPHOS	1999	2.875639937	2.739572344	2.809559715	4.414154098	P	0.229395804	Pos	1.438764247	Norm	0.105637529	Pos	-0.582475236	Pos
[truncated: 25,879 more rows]
