# Supplementary material for: Understanding mitochondrial DNA maintenance disorders at the single muscle fibre level
Source: Nucleic Acids Res. 2019 May 31;47(14):7430–43. doi: 10.1093/nar/gkz472 (PMC6698645; doi:10.1093/nar/gkz472)
Supplement: gkz472_Supplemental_Files [file gkz472_supplemental_files.zip › Supplementary_data_2.xlsx]

## Sheet: Sheet1
Patient	Cell	Dloop Cq	ND1 Cq	ND4 Cq	ND4/ND1 % deletion	ND4/Dloop % deletion	ND1/Dloop % deletion	Dloop CN	ND1 CN	ND4 CN
Patient 8	80	27.1041	25.5214	26.8985	53.255	56.8376	7.49177	3.24165	2.71499	1.27067
Patient 8	137	27.0334	25.5723	25.8347	-0.777035	15.3999	16.0118	4.03917	3.06518	3.09251
Patient 8	47	28.0193	26.5867	26.8154	-3.6498	15.1584	18.1424	3.99641	2.94648	3.0558
Patient 8	163	26.7553	25.2887	25.5278	-3.98599	15.8935	19.1627	3.90271	2.83804	2.95097
Patient 8	140	27.1032	25.5782	26.2636	23.5127	35.8261	16.1594	4.12954	3.08812	2.36123
Patient 8	99	29.0606	27.4537	27.8592	6.40493	19.1208	13.6252	2.52457	1.96129	1.83715
Patient 8	431	26.961	25.2852	26.9792	62.318	64.5115	5.94047	4.74781	3.95915	1.49023
Patient 8	429	28.013	26.5665	27.1207	16.5378	30.0512	16.0916	4.25037	3.22514	2.69709
Patient 8	324	29.1991	27.6773	27.977	4.17231	22.3107	19.0022	2.55264	1.86692	1.7955
Patient 8	104	27.1916	25.5002	25.9367	10.781	17.9262	8.03604	4.4867	3.75485	3.36138
Patient 8	442	28.9525	26.8656	27.3431	28.2116	39.8613	16.0594	3.9818	3.33341	2.38871
Patient 8	409	27.7413	25.8348	25.8564	2.19325	22.3327	20.5893	4.0386	3.20892	3.13429
Patient 8	437	29.7272	27.8256	27.8823	6.9276	27.1771	24.6494	1.5419	1.2327	1.13259
Patient 8	494	28.4201	26.5542	26.6971	8.76298	28.5513	21.7504	4.71277	3.70737	3.36335
Patient 8	144	27.2637	25.2227	25.1995	4.15471	19.0225	15.6415	2.6907	2.29126	2.21062
Patient 8	172	27.4463	25.4811	25.4402	-1.44171	13.4874	14.6823	3.73861	3.18375	3.22821
Patient 8	510	28.0834	26.0039	27.52	64.452	68.1432	10.4917	5.26261	4.6949	1.66896
Patient 8	416	29.0235	27.208	27.1084	2.13442	23.0471	21.3225	3.33562	2.62132	2.55982
Patient 8	451	28.7757	26.7837	27.3721	32.7629	43.9994	16.794	2.5003	2.10478	1.41796
Patient 8	527	28.7465	26.8202	27.0646	18.7921	34.6535	19.554	2.45106	1.97812	1.60797
Patient 8	150	30.2718	30.0261	28.4471	0.971814	20.1508	19.1553	2.28665	1.85241	1.81847
Patient 8	438	28.7942	28.572	27.0962	9.65541	24.8998	16.9278	2.9257	2.66806	2.41059
Patient 8	167	27.2677	25.5438	28.1593	79.6588	80.1092	2.23038	2.25193	1.98717	0.404812
Patient 8	95	26.9098	28.0713	25.7441	-530.76	20.455	87.3498	5.57127	0.629569	3.95808
Patient 8	147	26.6542	24.7517	30.8197	97.9804	97.7679	-10.2509	5.4778	5.42328	0.109611
Patient 8	114	30.6293	28.8113	32.1673	88.6848	89.3316	7.18472	0.938281	0.784799	0.0901738
Patient 8	111	27.4308	25.5765	29.6163	92.2234	92.1882	-0.394013	4.35075	3.93532	0.30554
Patient 8	297	29.8576	28.7178	28.3434	-23.5997	40.7459	52.0232	2.43978	1.17186	1.44526
Patient 8	408	28.0738	26.0145	26.2541	17.7835	27.1138	11.2928	5.20894	4.61845	3.79255
Patient 8	420	27.7687	25.6877	29.4924	92.0877	93.0681	12.3972	5.53985	4.83455	0.382327
Patient 8	128	28.3766	26.3041	34.0966	98.9422	99.0225	9.51318	4.28921	3.87539	0.0405664
Patient 8	316	29.9272	29.411	31.0939	90.2429	90.3662	1.33297	1.88378	2.71395	0.268114
Patient 8	156	26.2778	25.9702	29.0412	96.2694	96.535	7.90983	5.99863	8.46594	0.313763
Patient 8	508	26.6599	26.1872	29.0678	95.4792	95.5669	3.73212	4.62235	6.78574	0.310099
Patient 8	90	27.594	25.826	27.6629	64.7065	66.3801	4.98573	5.44038	4.59601	1.61752
Patient 8	149	27.2454	25.7288	25.9643	-2.87819	11.811	14.2236	3.5546	2.76047	2.8413
Patient 8	61	27.1719	25.4154	30.2693	95.7759	96.0429	7.21385	3.52007	2.84628	0.120906
Patient 8	130	25.8279	24.1213	27.4838	88.155	88.5623	3.80022	5.92496	5.07313	0.600255
Patient 8	390	26.6001	24.7167	30.2281	97.5254	97.3881	-4.93269	3.54487	3.33311	0.0827702
Patient 8	105	29.1147	27.3857	33.2753	98.3217	98.4106	5.85267	2.22955	1.88281	0.0314668
Patient 8	310	28.2202	26.2504	31.0601	95.6033	95.1676	-9.69115	3.54935	3.54845	0.158514
Patient 8	78	27.5988	25.3281	30.0685	95.4372	95.4915	1.30965	5.69593	5.62368	0.25311
Patient 8	360	27.8046	25.7729	32.8628	98.6892	98.8239	12.564	4.09038	3.59894	0.0478559
Patient 8	530	30.3956	29.1553	29.5214	23.2255	60.4806	48.3746	2.71117	1.39638	1.07371
Patient 8	415	27.2154	24.9911	30.9139	97.9321	97.9407	1.22068	5.0363	4.94497	0.102059
Patient 8	531	26.6163	24.6834	29.6617	95.7803	96.3923	15.6064	5.60423	4.69139	0.19522
Patient 8	419	26.756	24.5251	30.8951	96.6779	96.6204	-3.09157	7.28326	7.43538	0.203338
Patient 8	522	29.879	27.7692	31.8813	92.9958	93.3409	6.22822	4.02418	3.76221	0.264011
Patient 8	343	29.8028	30.4674	28.097	-367.134	35.1396	85.6109	1.36307	0.196522	0.917553
Patient 8	427	30.5145	28.3919	35.41	98.4918	98.6477	8.4734	1.55752	1.4096	0.0222458
Patient 8	398	29.056	26.8827	34.225	99.0412	99.1096	9.13624	2.6379	2.42761	0.0235647
Patient 8	430	28.4373	26.9542	27.4429	33.8332	61.5897	42.1401	5.91232	3.38211	2.21574
Patient 8	435	28.7744	33.3542	32.6658	56.8098	98.4189	96.2493	5.20689	0.259347	0.102512
Patient 9	931	27.6948	27.3986	28.8387	68.5567	71.7322	10.1038	77.2423	62.0251	22.0382
Patient 9	3265	29.5795	29.6595	29.1582	-12.8671	24.0598	32.9132	20.3309	20.1033	15.927
Patient 9	425	29.3309	29.3921	28.9993	-12.0579	23.0026	31.2108	12.2828	15.5758	9.54831
Patient 9	271	29.0051	28.8184	28.3692	-12.5481	-0.87973	10.3882	17.2991	19.4091	17.4281
Patient 9	2968	29.0776	28.8732	29.7164	52.6538	61.3076	18.2165	22.3566	21.4037	8.6272
Patient 9	1063	28.5458	28.4504	27.9718	-7.04479	26.8373	31.4918	33.2381	22.5338	24.1806
Patient 9	2484	28.2548	28.1481	27.6614	-10.8458	21.6905	29.2792	23.9816	16.8984	18.6268
Patient 9	3087	28.9015	28.9147	28.3475	-15.3923	26.269	36.1084	31.1399	19.6844	22.7821
Patient 9	564	27.4989	27.0492	27.7371	51.0311	56.3904	10.852	53.33	47.5446	22.9162
Patient 9	3239	29.6462	29.7831	29.2564	-6.98986	23.0242	28.1507	13.9612	16.5651	10.996
Patient 9	3279	29.8217	29.6583	29.0381	-3.62623	22.6853	25.2075	2.48614	1.8396	1.90789
Patient 9	3258	31.6665	31.3865	31.0149	8.21621	29.7409	23.5758	1.13355	0.865238	0.792493
Patient 9	3504	30.1011	29.9031	29.4336	3.01965	32.6039	30.4895	1.82297	1.26176	1.22418
Patient 9	3510	29.2465	28.8725	30.3386	73.3775	77.5858	16.2292	1.9325	1.60619	0.429089
Patient 9	283	27.0458	26.9056	27.833	56.4738	62.5795	14.0551	87.4359	61.45	32.6233
Patient 9	2350	29.7797	29.7827	32.3738	86.5536	90.0952	26.5592	41.5812	28.9549	4.06979
Patient 9	899	28.8477	30.3709	28.5667	-210.434	27.9113	76.6285	24.9216	14.037	18.1842
Patient 9	2763	27.4616	27.446	27.004	-14.166	14.5968	25.2285	69.8077	44.7454	59.7434
Patient 9	3202	29.0313	28.7013	29.561	53.4922	61.0091	15.8934	42.104	34.9041	16.7142
Patient 9	2413	28.0447	27.8525	32.9078	96.5511	97.386	22.6332	81.2601	48.9395	2.15649
Patient 9	3332	28.95	29.0101	28.7347	-1.19176	30.2006	31.0814	32.5433	24.7569	22.7616
Patient 9	3401	28.4916	28.1435	31.1999	88.4573	90.447	16.0742	33.8086	27.5958	3.2258
Patient 9	1258	27.8692	28.261	28.1968	19.1662	57.2265	46.9654	61.9354	32.6149	25.9434
Patient 9	2623	26.8098	28.7887	26.3159	-318.265	30.7424	83.2557	101.993	16.8954	69.4562
Patient 9	3132	28.5884	28.8988	28.4664	-10.3334	44.3561	49.5261	49.339	24.8215	27.2513
Patient 9	3211	29.3688	28.9989	33.7149	97.0714	97.5384	17.797	22.9715	18.6763	0.559048
Patient 9	974	28.2509	27.8414	27.5789	8.56273	22.0329	13.9766	35.5101	29.8099	27.6385
Patient 9	2492	28.0395	27.6532	27.1401	-6.73559	3.72671	9.38159	82.48	72.2346	77.0271
Patient 9	1282	28.1242	27.7382	27.2565	2.97546	16.0205	13.4234	4.67608	4.02645	3.90066
Patient 9	303	26.5748	26.3479	31.2434	96.1126	96.7584	15.9547	63.0948	44.4	1.93544
Patient 9	2498	27.8599	27.8515	28.3226	37.6662	54.9607	27.6553	54.6167	37.7203	24.7867
Patient 9	431	29.7668	29.6153	35.1163	98.7004	98.9615	21.4567	18.1752	19.0928	0.18888
Patient 9	348	26.7588	26.5193	25.9908	-17.9739	1.83039	16.9727	53.9048	44.9694	55.229
Patient 9	3284	29.7065	29.5302	29.2892	0.206247	20.7788	20.5161	32.9265	26.733	25.9877
Patient 9	2659	30.5084	30.2776	33.8502	94.5406	95.3458	16.1411	25.4445	23.576	1.15352
Patient 9	545	27.8191	27.3166	30.5896	89.546	90.2475	5.51758	49.7587	40.3618	4.8187
Patient 9	3455	29.05	28.6185	32.1426	91.3273	91.9174	5.80875	26.7009	25.3188	2.16505
Patient 9	3077	27.6259	27.0611	31.0729	93.5063	93.7392	2.04302	70.6551	63.4005	4.385
Patient 9	2551	30.0999	29.849	29.7335	15.4828	21.0377	6.55232	30.1331	28.313	23.6183
Patient 9	2734	27.2067	26.7467	29.6801	88.3813	89.827	12.6608	68.4858	59.6992	6.97173
Patient 9	2905	27.7207	27.1584	32.8984	98.2976	98.3897	5.91905	71.2323	67.006	1.18992
Patient 9	2927	28.6119	28.3014	30.7663	83.8063	86.7678	18.4712	52.9789	42.8057	6.93412
Patient 9	3267	28.9233	28.4276	33.3691	97.2879	97.3902	7.29112	28.3129	25.8032	0.678365
Patient 9	1139	27.3429	26.874	31.7823	96.9418	97.2325	10.502	87.2139	77.4407	2.35742
Patient 9	3334	29.1694	28.9819	28.5379	-3.6413	18.4912	20.9178	30.0402	23.0639	24.0832
Patient 9	2886	27.0624	26.5861	31.8003	96.6883	97.0493	13.2809	36.4884	31.5514	0.997079
Patient 9	500	27.0211	26.5972	29.3497	88.147	89.3433	10.4141	88.4087	78.6598	9.20864
Patient 9	1257	27.6503	27.1587	30.4542	91.4115	92.1353	9.24884	57.0177	50.8029	4.33556
Patient 9	2409	28.1574	27.6734	32.4942	96.9421	97.1758	7.95199	64.3646	58.9666	1.77646
Patient 9	3062	29.0062	28.4481	28.0078	-8.9086	0.383779	8.58803	30.7669	28.079	30.338
Patient 9	2564	26.7178	26.1338	28.6535	84.7576	86.0996	9.46631	189.858	171.547	26.0662
Patient 9	1011	27.6276	27.1936	27.1844	18.5881	30.6755	14.7486	41.6531	35.3444	28.716
Patient 9	2577	28.8589	28.409	32.0198	92.0658	93.1124	13.7637	40.2425	34.6007	2.73092
Patient 9	3074	28.1872	27.6295	32.3609	96.0205	96.3574	8.05068	33.3868	32.3708	1.25027
Patient 9	1106	27.4402	27.0114	30.7968	94.1145	94.6973	10.8215	11.8613	10.4837	0.621618
Patient 9	2928	29.1596	28.4733	33.6245	97.4072	97.1469	-7.9915	7.84791	8.40474	0.222078
Patient 9	3156	28.533	27.6884	33.0492	97.9596	97.7127	-12.9016	5.69667	6.3622	0.129766
Patient 12	21	27.4273	27.6744	27.0102	-12.2158	23.2948	31.6474	21.5609	14.737	16.5465
Patient 12	36	28.4012	28.7395	28.832	32.2361	54.9452	33.5244	7.94781	5.2744	3.58211
Patient 12	121	30.2192	30.4675	29.8584	-4.22278	24.5292	27.4064	2.57834	1.89017	1.92744
Patient 12	260	28.0212	28.3368	27.6148	-11.7302	23.4938	31.4517	5.8046	3.95709	4.4305
Patient 12	18	27.5099	27.8643	27.0946	31.0012	-62.0355	-272.321	4.47558	5.39522	4.66661
Patient 12	30	28.5297	28.7603	28.4164	9.51132	36.4752	29.8564	5.27402	3.6727	3.32261
Patient 12	7	27.7896	27.9004	27.2907	-7.55237	17.8136	23.5072	23.5052	18.0304	19.3978
Patient 12	167	26.3662	26.3854	28.648	84.2983	87.7225	21.8428	14.913	11.6593	1.8213
Patient 12	244	27.7384	27.8222	27.2989	3.53304	24.7439	21.9284	9.54122	7.45017	7.21594
Patient 12	654	26.4461	26.5823	26.2737	-12.3372	21.9188	30.5144	13.0288	9.10169	10.5646
Patient 12	361	28.5043	28.7447	28.5173	-6.46102	25.695	30.0298	7.41268	5.15547	5.55501
Patient 12	650	28.2328	28.5574	33.1179	28.0992	51.3447	32.1874	5.48444	3.70526	2.67091
Patient 12	691	30.0633	30.4426	30.3244	0.265773	31.8582	31.4831	3.30011	2.26324	2.24522
Patient 12	2052	28.2364	28.5034	28.177	-13.9129	22.9841	32.2725	7.72201	5.18772	6.08268
Patient 12	487	28.2455	28.569	28.3072	-15.9605	20.9482	31.7166	5.63477	3.85235	4.44619
Patient 12	527	27.2762	27.4452	28.0241	34.3231	50.5588	24.7141	11.0625	8.23298	5.40374
Patient 12	419	29.714	29.7862	29.6373	-4.77016	13.961	17.7973	2.28336	1.87584	1.96367
Patient 12	37	28.1232	28.3267	27.5728	-16.5171	17.2107	28.8885	6.70413	4.74159	5.53841
Patient 12	446	25.936	26.1915	25.4925	-10.489	25.4441	32.4648	10.5388	7.05772	7.83224
Patient 12	932	27.4536	27.5057	32.2708	96.7006	97.4063	20.8478	9.64679	7.5646	0.25462
Patient 12	438	25.1322	29.6434	25.2779	-1491.69	33.6546	95.6479	32.1553	1.28988	21.2332
Patient 12	483	27.1672	27.4191	27.0439	-15.188	18.9404	29.4292	12.7754	8.96865	10.4588
Patient 12	2118	25.6046	25.7967	30.6526	95.7278	96.9087	28.211	29.569	21.033	0.879579
Patient 12	653	26.5753	26.6018	31.327	96.837	97.4286	18.6412	12.7907	10.3825	0.332036
Patient 12	20	30.9247	31.1145	34.4566	92.54	93.8415	17.4889	1.00454	0.825107	0.0622953
Patient 12	46	25.772	25.6306	26.4653	61.4031	67.1635	14.9492	30.0829	26.0479	10.2359
Patient 12	751	27.3256	27.0236	30.8117	94.0813	94.1135	0.54744	10.7976	10.6775	0.634271
Patient 12	35	26.8515	26.9213	33.0977	98.3758	98.7853	24.0754	19.4469	14.6917	0.242174
Patient 12	26	26.4249	26.2319	30.1105	94.5072	95.1249	10.531	24.8474	21.9594	1.21799
Patient 12	99	25.7116	25.5568	29.1144	93.2152	94.1653	13.5868	28.9809	24.9709	1.67251
Patient 12	88	26.3493	26.1816	29.89	94.0121	94.647	10.2715	15.6523	13.9926	0.838023
Patient 12	2080	26.2298	26.1465	27.0226	61.1785	66.5145	13.7749	50.2607	42.9723	16.7093
Patient 12	255	26.5216	26.2517	31.2819	97.3896	97.5331	4.13866	15.0855	14.3385	0.381794
Patient 12	300	28.0416	27.7832	33.3109	97.4633	97.6445	5.44919	3.67268	3.44963	0.0863635
Patient 12	2110	28.0284	27.8294	34.5055	98.5015	98.4787	0.196738	9.45716	9.41094	0.141162
Patient 12	54	26.3923	26.5019	30.7177	93.8687	95.1956	22.1229	40.7119	31.2878	1.87253
Patient 12	301	25.8994	25.9333	30.8722	95.8469	96.6482	19.7843	16.654	13.2127	0.538703
Patient 12	215	27.5681	27.7614	33.9829	97.8104	98.3802	26.7875	24.3206	17.8295	0.398343
Patient 12	2056	25.7608	26.0126	34.8474	99.5315	99.6542	28.1827	28.8422	20.2486	0.0884093
Patient 12	350	31.4206	31.6899	28.9295	57.4306	71.7219	32.801	0.903981	0.59666	0.256693
Patient 12	304	25.5574	25.4767	28.348	85.5002	87.5755	14.6042	16.5136	13.8686	1.9634
Patient 12	185	26.883	26.9887	30.6963	90.9776	92.5241	17.9429	15.7433	12.7946	1.15016
Patient 12	345	27.1381	26.9227	32.1565	96.5986	96.7294	4.36964	6.10522	5.72941	0.174841
Patient 12	502	26.771	26.8022	29.199	80.0042	82.9944	15.2785	13.3657	11.3175	2.26723
Patient 12	551	27.2773	27.27	30.7187	87.6759	88.8528	11.5633	13.484	11.9253	1.50199
Patient 12	586	26.0108	25.8341	25.4465	-16.9274	-3.37345	11.5761	13.5361	11.9224	14.3927
Patient 12	772	26.4691	26.5083	26.2859	-6.16061	10.5045	15.3355	18.7069	15.2363	16.4875
Patient 6	2263	29.7065	29.2747	28.9783	15.4451	33.3679	20.8907	6.54732	5.08317	4.29741
Patient 6	1000	29.8115	29.3812	29.0961	20.6315	35.0849	18.4719	5.20585	4.18127	3.31719
Patient 6	772	28.7396	28.3955	28.2234	27.1993	39.9948	17.6136	9.71301	7.99724	5.8166
Patient 6	804	28.0557	27.5808	29.0668	76.9722	80.4929	15.3883	26.1251	22.0509	5.08176
Patient 6	667	28.2165	27.8887	27.4433	9.37226	33.3257	26.4652	14.7056	10.7878	9.78251
Patient 6	929	28.8977	28.4146	27.7788	-2.86205	12.4882	15.0182	6.82909	5.7612	5.92773
Patient 6	785	28.8439	28.4364	29.2512	63.8062	71.445	21.4584	8.94055	6.93136	2.50937
Patient 6	900	32.4613	31.9603	31.3279	5.36778	15.1808	11.6603	1.53006	1.32623	1.25438
Patient 6	515	28.4478	27.9312	27.3814	5.54206	17.2263	12.6059	24.3054	21.1449	19.9853
Patient 6	357	28.3146	27.705	28.089	49.0973	54.2229	10.0505	16.476	14.7425	7.50509
Patient 6	711	27.3148	27.9719	28.5977	78.4011	85.9381	33.8384	26.0853	19.9368	4.3342
Patient 6	597	27.9979	28.7956	27.237	8.13505	33.921	29.3091	6.45233	4.65983	4.30559
Patient 6	2042	28.4649	29.2076	27.6184	3.18305	34.4055	31.8769	5.51171	3.65387	3.56656
Patient 6	412	29.6875	30.3764	28.8477	8.32354	31.2528	24.8107	3.03264	2.2502	2.07397
Patient 6	553	29.189	29.7242	28.2663	14.7551	28.5054	29.7748	5.00014	4.03346	3.44991
Patient 6	624	28.4685	29.1533	27.7557	20.4371	46.524	33.4323	13.436	10.5079	8.41008
Patient 6	426	29.1999	29.8829	28.254	6.35949	29.2137	26.6955	5.4141	4.00581	3.76664
Patient 6	821	29.265	28.7896	30.9077	84.4661	86.6053	13.5912	12.4054	10.6413	1.655
Patient 6	692	27.3325	26.8345	28.7112	81.3211	84.1698	14.9777	37.064	31.3549	5.8614
Patient 6	844	28.3519	27.6339	28.6669	67.9651	68.9127	3.01523	23.1022	22.4682	7.20425
Patient 6	372	26.6876	27.4626	25.9696	15.503	46.3044	36.9296	29.8841	21.6615	18.3692
Patient 6	565	27.0254	27.7926	26.2583	13.446	44.7357	36.5264	32.1673	23.6772	20.5001
Patient 6	544	27.1253	27.879	26.2317	4.47005	37.6919	35.3144	22.4973	16.934	16.2293
Patient 6	2044	27.7834	28.3514	30.0647	90.8617	93.4462	28.4737	7.83157	6.38635	0.586902
Patient 6	989	30.6341	30.1485	29.8125	14.0751	23.7423	11.1613	3.79141	3.34398	2.87467
Patient 6	2266	26.9357	26.5441	28.9081	87.2708	89.7681	19.5901	38.1742	30.7199	3.90918
Patient 6	755	28.262	27.558	28.6489	68.9156	69.1199	0.617413	13.4911	13.388	4.16134
Patient 6	591	26.5237	25.9692	29.4356	93.6777	94.6118	14.1973	60.8388	52.3204	3.27914
Patient 6	706	26.218	25.538	30.8014	97.8191	97.9596	4.99675	110.249	104.17	2.28815
Patient 6	428	27.9688	27.3903	30.3513	91.5041	92.2584	8.75059	24.381	22.2313	1.88705
Patient 6	851	27.0361	26.1438	31.1451	97.6637	97.4104	-11.9262	56.1498	62.8693	1.4539
Patient 6	811	26.6579	25.6096	30.3252	96.8274	96.4666	-15.3309	108.04	124.23	3.82689
Patient 6	732	28.0809	27.1864	31.4752	96.1891	95.7329	-13.1647	47.1768	52.9627	2.02864
Patient 6	616	33.4441	34.4284	34.4049	76.9263	87.257	37.7826	0.486768	0.324581	0.0693951
Patient 6	2040	25.8183	26.3718	29.5922	96.6807	97.6306	27.6958	13.5157	12.1912	0.436341
Patient 6	411	26.9441	27.3868	29.9384	94.8172	95.9846	21.97	32.1094	28.8444	1.48978
Patient 6	2043	28.5252	28.8981	32.1574	97.5612	98.0377	20.5448	7.31349	6.71271	0.149262
Patient 6	421	25.7071	26.0188	29.3146	97.1113	97.4598	12.8985	46.1255	49.639	1.44841
Patient 6	558	32.4088	33.2932	31.9495	27.0225	58.5302	43.6154	1.4546	1.03808	0.743123
Patient 6	398	25.5087	25.8384	26.8105	83.4004	85.836	14.174	50.73	47.8468	8.12718
Patient 6	620	27.7596	28.1849	28.9766	82.0987	86.5328	24.7387	9.66043	8.40836	1.50969
Patient 6	501	25.8554	26.4056	24.9915	18.0339	34.9601	20.4631	62.3853	56.5305	46.1655
Patient 6	704	27.5917	27.9185	32.4396	98.9164	99.0639	11.5228	18.6848	19.1027	0.179141
Patient 3	682	24.9439	26.002	25.6183	-141.265	39.8455	75.0633	44.2573	10.6585	26.4536
Patient 3	1119	25.9898	25.2275	27.2582	54.5749	61.461	15.1515	28.6134	24.1325	10.8384
Patient 3	1869	26.8349	26.2111	27.075	-4.31734	21.3854	24.6707	14.058	10.5679	11.0556
Patient 3	831	25.1788	25.0031	26.1335	46.3443	55.9845	17.9546	19.6041	16.1752	8.66295
Patient 3	1132	24.9928	24.8542	25.6059	30.962	41.205	14.8351	10.63	9.01807	6.21934
Patient 3	1002	27.7414	27.5794	27.833	3.35721	18.0076	15.095	4.28324	3.64083	3.51627
Patient 3	2488	26.9483	26.9233	27.0792	-1.14595	20.8784	21.7613	4.00012	3.13206	3.16953
Patient 3	1184	26.4216	26.5181	26.5996	-9.15036	21.7603	28.3294	7.26528	5.20565	5.67712
Patient 3	2528	26.2356	26.9959	26.3599	-81.0115	20.133	55.7248	4.95058	2.19847	3.96043
Patient 3	1842	25.3501	25.2657	26.0454	32.4921	47.015	21.5704	13.1238	10.3115	6.96772
Patient 3	1039	27.878	27.871	28.0676	0.415009	22.7258	22.4811	6.14667	4.76614	4.75395
Patient 3	2498	26.8238	26.8102	27.4282	26.0124	42.0183	21.6095	5.2709	4.12463	3.05277
Patient 3	1115	26.0879	26.0647	26.4564	13.4178	30.4266	19.7105	10.1916	8.18453	7.09575
Patient 3	2508	28.3396	28.2516	28.4434	-0.288611	15.1954	15.3888	1.21535	1.02206	1.02719
Patient 3	1121	26.8303	26.7853	27.1988	12.7604	31.6946	24.0067	5.55488	4.21994	3.68216
Patient 3	2527	25.7865	26.0737	26.5118	13.0089	44.7943	36.5212	9.54458	6.04577	5.25359
Patient 3	1930	27.3032	26.0528	27.5384	-8.95508	15.1622	22.0013	4.21747	3.28637	3.59471
Patient 3	2485	27.3299	26.2171	27.6662	-6.85396	23.8865	28.5744	2.30494	1.64969	1.77817
Patient 3	2446	25.992	24.7781	26.3132	-10.6688	18.5477	26.3684	11.2552	8.27536	9.16279
Patient 3	1240	27.1357	25.9066	27.582	2.08274	27.3267	25.7445	11.4398	8.48844	8.35913
Patient 3	1998	29.3405	28.0881	29.7354	-0.152939	27.0256	27.2048	1.89373	1.38163	1.38316
Patient 3	1289	27.3268	26.1972	27.6408	-11.0107	19.9064	27.6268	8.05214	5.82372	6.45067
Patient 3	826	26.7246	25.5856	27.046	-9.5215	20.8074	27.5357	5.32781	3.84959	4.21522
Patient 3	1805	25.9542	24.7043	26.6027	22.8235	39.201	20.9365	77.1956	60.8596	46.9587
Patient 3	2412	25.7964	24.6208	26.209	1.53903	26.4154	25.0784	7.91019	5.91963	5.8351
Patient 3	2459	26.8912	25.6029	27.1651	-1.53874	20.9458	22.0649	3.3195	2.58995	2.63691
Patient 3	2238	25.7102	24.9596	29.9804	93.1513	94.529	20.0852	31.6177	25.3092	1.57413
Patient 3	825	24.7278	23.8022	28.6478	92.1457	92.8199	8.55192	128.86	118.709	8.36399
Patient 3	857	24.385	24.8773	24.7026	-115.191	24.4952	64.8471	98.6779	33.8174	74.514
Patient 3	1017	26.0622	30.8295	26.2721	-3811.89	20.8535	97.9657	16.9625	0.315075	13.5035
Patient 3	1999	26.9037	26.3742	27.2946	0.539057	29.2596	28.8729	7.41416	5.2468	5.22299
Patient 3	450	25.4398	24.7573	25.9543	17.6483	35.4582	21.6317	32.1071	25.1041	20.7088
Patient 3	541	27.5727	26.6319	32.6307	96.4118	96.8072	10.7378	14.4542	12.9738	0.421579
Patient 3	1470	25.0347	27.4021	27.9243	-38.1949	86.9342	90.4525	33.7273	3.07085	4.15829
Patient 3	1902	25.4004	24.7155	25.968	18.2567	38.6619	24.8241	31.4007	23.7497	19.3137
Patient 3	1233	26.7981	26.6366	30.9771	93.8013	94.6633	13.8119	19.3245	16.7516	1.02782
Patient 3	634	25.8282	25.7841	29.7745	92.2322	93.7889	19.9041	14.3706	11.4731	0.89083
Patient 3	1211	24.4613	22.9554	26.194	66.5799	69.2639	7.92301	166.057	151.958	51.3346
Patient 3	1027	28.6228	27.2021	32.5703	89.2679	90.9195	15.6953	2.78862	2.34921	0.251005
Patient 3	2069	24.8788	23.5638	28.8574	89.9158	91.8959	19.9486	57.8709	46.3365	4.69821
Patient 3	1845	24.7356	24.061	27.0047	73.6954	80.2069	24.6837	35.1265	26.7527	6.67277
Patient 3	518	23.7986	24.9158	28.2655	68.1787	93.9561	80.1942	111.888	22.154	5.9448
Patient 3	712	24.4469	23.3505	31.8228	99.0953	99.1459	4.00796	49.8569	48.8773	0.370403
Patient 3	573	24.171	23.221	28.717	95.0068	95.3839	7.49245	105.95	98.7356	4.48275
Patient 3	743	25.7274	24.7452	29.2398	90.5975	91.4295	8.9955	54.6086	50.0794	4.36215
Patient 3	972	24.77	23.75	28.7337	93.4296	93.6091	2.93117	45.4935	44.3974	2.6998
Patient 3	1283	26.6748	26.0435	26.926	-5.62555	24.6108	28.459	13.9046	9.97821	10.4945
Patient 3	1055	24.0286	23.0797	29.4563	95.8777	96.3501	8.88265	132.706	121.009	4.53723
Patient 3	1220	25.8191	24.4071	32.7785	97.9023	98.0061	7.87632	27.1664	24.8236	0.518551
Patient 3	1237	27.6629	26.7008	32.0124	94.5495	95.0486	8.8033	12.9357	11.8931	0.601519
Patient 3	2524	23.4561	22.8566	31.3716	99.3524	99.4621	18.436	203.681	162.744	0.940525
Patient 3	968	26.2386	30.8106	32.1504	36.3712	98.1785	97.0325	9.45106	0.280396	0.172498
Patient 3	1019	27.6033	27.1927	33.3258	97.6986	97.7312	0.743726	8.47785	8.4157	0.191871
Patient 3	1226	26.1035	25.7379	30.9571	96.5572	96.5603	0.00242107	10.8533	10.7917	0.36379
Patient 3	1855	25.0621	24.7005	28.7054	91.8484	92.0552	2.48331	17.5581	17.1391	1.39196
Patient 3	2470	26.1847	25.8881	31.5653	96.991	97.1965	6.64611	14.7814	13.7846	0.417704
Patient 3	2502	25.1964	24.8013	30.8839	97.5331	97.5515	-0.0567205	43.1817	43.1888	1.05169
Patient 3	872	26.1355	25.6739	34.0775	99.6017	99.5896	-3.571	12.2179	12.6705	0.0497053
Patient 3	791	25.6577	24.1121	30.2156	93.2897	93.416	3.06583	62.1748	60.282	4.0917
Patient 15	237	27.0472	26.7055	26.7832	3.52004	16.5767	13.6173	84.8294	73.2875	70.7543
Patient 15	240	27.3003	26.9453	27.0305	0.429058	13.5186	14.0465	29.1153	25.5294	25.3882
Patient 15	489	25.7205	25.3253	25.4663	5.42423	17.0141	12.2519	137.744	122.203	115.313
Patient 15	669	27.8492	27.4422	27.7421	10.8962	20.056	10.2134	25.9856	23.5653	20.8729
Patient 15	119	26.6044	26.2717	26.2918	-1.0123	11.3723	12.2597	45.9931	40.5078	40.9826
Patient 15	724	26.9347	26.593	26.6671	-2.67528	13.6448	15.8428	96.3871	80.9129	83.0129
Patient 15	204	33.0648	32.8594	33.1965	11.2977	39.8159	32.2408	1.14455	0.772932	0.680005
Patient 15	139	26.2441	25.8999	25.9484	-2.8138	10.411	12.8539	48.498	42.391	43.545
Patient 15	206	25.9717	25.6617	25.6837	-3.92531	11.9713	15.2941	87.1911	73.7405	76.6036
Patient 15	164	26.9663	26.6637	26.745	2.39547	15.759	13.7259	40.4232	34.8198	34.017
Patient 15	155	26.7043	26.079	28.7893	83.4614	82.7768	-4.03314	47.2112	48.944	8.08727
Patient 15	214	32.6819	31.955	32.3889	22.032	22.9377	2.09371	1.1647	1.1375	0.891991
Patient 15	1519	26.9897	26.2993	26.1832	-1.50718	16.9896	18.1791	48.5768	40.557	41.1646
Patient 15	655	28.4293	27.4483	27.5384	3.4801	10.483	6.85702	23.1506	22.3922	21.4506
Patient 15	1584	35.267	32.4487	32.5252	6.59478	13.7249	7.61542	5.5226	5.24576	4.89661
Patient 15	183	24.8491	23.972	23.9507	4.5972	21.9991	18.1686	221.143	181.667	173.149
Patient 15	242	27.018	26.1661	26.0409	-1.40876	10.0857	11.3343	42.5693	38.5606	39.1316
Patient 15	687	28.0233	27.0353	29.0558	76.6989	75.9213	-3.26809	37.0314	39.4084	9.20534
Patient 15	474	25.9503	25.4259	26.6194	54.7126	53.6551	-2.38514	59.1197	60.5554	27.4778
Patient 15	1105	27.8719	27.4434	27.6218	4.79407	13.6011	9.24277	56.6097	51.9576	49.6787
Patient 15	232	27.9236	27.5682	27.6204	-0.621162	10.786	11.4585	18.1107	16.0188	16.1348
Patient 15	1552	27.6188	27.0719	30.5203	89.6228	89.5481	-0.465343	79.6318	79.6005	8.22746
Patient 15	171	25.3856	24.9697	25.0911	8.52963	13.3034	5.10637	69.2712	65.322	60.2831
Patient 15	212	24.5344	23.9926	26.8497	85.5285	85.3068	-1.39226	198.112	200.252	28.9017
Patient 15	1484	27.1734	26.8579	26.8991	-3.12728	12.9428	15.5997	20.7071	17.3354	17.883
Patient 15	233	25.7643	24.6191	28.6092	93.4503	93.6299	1.92963	100.703	100.445	6.52711
Patient 15	274	27.9705	27.1388	27.0749	5.51206	8.8801	3.20075	18.4818	18.4156	17.3174
Patient 15	1301	28.8534	27.7649	31.8804	94.8414	93.9406	-17.1472	11.8006	14.3164	0.744371
Patient 15	1589	31.0296	30.3078	31.4562	46.5885	50.7683	7.10577	2.98273	2.77428	1.4557
Patient 15	256	28.5559	27.6134	32.4579	96.6709	96.477	-5.86048	12.0207	13.1367	0.439523
Patient 15	293	28.2021	27.1449	31.4244	96.5728	96.1832	-13.2587	16.0187	18.6523	0.6455
Patient 15	146	25.5418	24.6488	25.2793	36.8384	45.1458	12.9694	108.336	94.8288	59.9113
Patient 15	309	26.4281	25.3752	30.5888	97.896	97.873	-0.729934	57.091	58.5642	1.24653
Patient 15	176	26.5334	25.7838	25.5947	-3.80231	12.771	15.9494	94.2282	80.5219	83.5986
Patient 15	201	26.6158	25.644	29.8501	95.572	95.7105	4.09771	158.828	155.208	6.95166
Patient 15	704	30.2842	29.4036	29.2137	0.171607	-6.7334	-7.65168	5.09128	5.69216	5.71702
Patient 15	235	26.7117	25.6555	30.7354	97.4081	97.3987	0.0613692	49.7287	50.6812	1.32796
